# Supplementary material for: A CRISPR activation screen identifies genes that enhance SARS-CoV-2 infection
Source: Protein Cell. 2022 Aug 23;14(1):64–8. doi: 10.1093/procel/pwac036 (PMC9871949; doi:10.1093/procel/pwac036)
Supplement: pwac036_suppl_Supplementary_Table_S1 [file pwac036_suppl_supplementary_table_s1.xlsx]

## Sheet: Sheet1
id	num	pos|score	pos|p-value	pos|fdr	pos|rank	pos|goodsgrna
SIGLEC1	3	6.7267e-08	2.6211e-07	0.00495	1	2
NDST1	3	4.89e-06	1.2843e-05	0.082178	2	2
CHMP4C	3	5.4443e-06	1.4416e-05	0.082178	3	2
LONP2	3	7.618e-06	1.9658e-05	0.082178	4	2
EOMES	3	7.9582e-06	2.1755e-05	0.082178	5	3
ARL4D	3	1.4014e-05	4.0627e-05	0.127888	6	3
EDNRA	3	3.0272e-05	7.7847e-05	0.181683	7	2
ESYT2	3	3.3012e-05	9.0953e-05	0.181683	8	2
TDG	3	3.4313e-05	9.4622e-05	0.181683	9	3
LHFPL1	3	3.4784e-05	9.6195e-05	0.181683	10	2
NEUROD2	3	3.9609e-05	0.00010982	0.188569	11	2
SV2C	3	6.3477e-05	0.00017745	0.24505	12	2
DDIT3	3	6.4129e-05	0.00017797	0.24505	13	3
PKN2	3	6.4851e-05	0.00018164	0.24505	14	3
ITGA5	3	7.9276e-05	0.00022673	0.285479	15	1
SDC4	3	8.3784e-05	0.00024507	0.289295	16	3
C9	3	0.00012387	0.00036931	0.388937	17	3
FAM193A	3	0.00013212	0.0003971	0.388937	18	2
MX2	3	0.00014497	0.00043117	0.388937	19	3
RELA	3	0.00015309	0.00044795	0.388937	20	3
DEFB121	3	0.00015388	0.00044952	0.388937	21	2
SIRPA	3	0.00015767	0.0004621	0.388937	22	2
LY6K	3	0.0001615	0.00047364	0.388937	23	2
BASP1	3	0.00018219	0.00053287	0.408911	24	3
PROM2	3	0.00018497	0.00054126	0.408911	25	1
MTURN	3	0.00021086	0.00061255	0.427334	26	3
OXER1	3	0.00021368	0.00062356	0.427334	27	3
IRAK1BP1	3	0.00021643	0.00063352	0.427334	28	2
CNFN	3	0.00023558	0.00068961	0.437789	29	2
ACE2	3	0.00023782	0.00069538	0.437789	30	1
SLC45A3	3	0.00024785	0.00072841	0.439463	31	3
CRTC3	3	0.00025846	0.00075724	0.439463	32	2
KIF2C	3	0.0002683	0.00078817	0.439463	33	2
DMRT2	3	0.00027217	0.00079551	0.439463	34	3
CLEC4G	3	0.00028035	0.00081438	0.439463	35	3
STAG3	3	0.00029997	0.0008647	0.453658	36	2
TMPRSS2	3	0.0003435	0.00098108	0.500803	37	1
RNF6	3	0.00036933	0.0010587	0.526186	38	3
DOK2	3	0.00039634	0.0011373	0.544183	39	2
GTSF1L	3	0.00040381	0.0011525	0.544183	40	3
SCN5A	3	0.00043025	0.0012259	0.549909	41	3
FAAP24	3	0.00045366	0.0012809	0.549909	42	3
KIAA1429	3	0.00045702	0.0012925	0.549909	43	3
CARNS1	3	0.00046214	0.0013103	0.549909	44	3
PRND	3	0.00046531	0.0013171	0.549909	45	3
ARL14EPL	3	0.00047663	0.0013554	0.549909	46	2
RBM46	3	0.00049597	0.0014104	0.549909	47	2
CD209	3	0.00049935	0.001422	0.549909	48	3
GALE	3	0.00050201	0.0014267	0.549909	49	1
UPK3B	3	0.00052814	0.0015001	0.566634	50	2
DBNDD1	3	0.00055488	0.0015761	0.583673	51	2
DCTN1	3	0.00057699	0.0016416	0.596249	52	3
HMX1	3	0.00060076	0.0017061	0.607977	53	3
TMEM256	3	0.00069358	0.0019671	0.684848	54	2
ZNF17	3	0.00071334	0.0020128	0.684848	55	1
AZGP1	3	0.00072008	0.0020306	0.684848	56	2
RAB32	3	0.00073799	0.0020882	0.69194	57	3
A1BG	3	0.00076616	0.0021653	0.705104	58	1
NPEPPS	3	0.00081899	0.0023113	0.739889	59	2
TMEM65	3	0.00083968	0.0023713	0.741682	60	2
TRIP13	3	0.0008502	0.0023954	0.741682	61	2
SHC2	3	0.00087181	0.0024615	0.74984	62	2
TBC1D23	3	0.00089746	0.0025438	0.758428	63	2
LMCD1	3	0.00092844	0.0026334	0.758428	64	3
ZFC3H1	3	0.00096554	0.0027357	0.758428	65	2
HIST1H3A	3	0.00097745	0.0027661	0.758428	66	2
LTC4S	3	0.00099278	0.0028049	0.758428	67	3
C14orf105	3	0.0010007	0.00283	0.758428	68	3
C11orf58	3	0.0010044	0.002841	0.758428	69	3
RASSF4	3	0.0010266	0.0029081	0.758428	70	3
BCL11B	3	0.0010276	0.0029097	0.758428	71	3
XCR1	3	0.0010303	0.0029181	0.758428	72	1
TYMS	3	0.0010733	0.0030355	0.758428	73	2
GHSR	3	0.0010831	0.0030659	0.758428	74	2
TMEM110-MUSTN1	3	0.0011074	0.0031325	0.758428	75	3
FBXL6	3	0.0011216	0.0031692	0.758428	76	3
ACADVL	3	0.0011303	0.0031844	0.758428	77	2
FGB	3	0.0011359	0.0032054	0.758428	78	1
OR51S1	3	0.0011602	0.0032782	0.758428	79	3
GIMAP6	3	0.0011783	0.0033238	0.758428	80	2
ST20-MTHFS	3	0.0011887	0.0033595	0.758428	81	1
RNF223	3	0.0011897	0.0033611	0.758428	82	3
RNF123	3	0.0011928	0.0033694	0.758428	83	2
BCL2L11	3	0.0011949	0.0033731	0.758428	84	2
SCD	3	0.0012241	0.0034565	0.768026	85	3
CYHR1	3	0.0012415	0.003512	0.771299	86	1
ZNF334	3	0.0012943	0.0036452	0.791339	87	2
DAAM1	3	0.0013471	0.0037857	0.795518	88	1
TBC1D31	3	0.0013671	0.0038402	0.795518	89	2
TCEAL1	3	0.0013748	0.003857	0.795518	90	3
FOXL2NB	3	0.0013917	0.0039073	0.795518	91	2
MAGEB2	3	0.0013944	0.0039173	0.795518	92	3
IQCF3	3	0.0013999	0.0039351	0.795518	93	1
ADAMTS14	3	0.0014188	0.0039885	0.795518	94	2
HMGN5	3	0.0014233	0.0040014	0.795518	95	2
KLHL40	3	0.0014527	0.0040871	0.796111	96	1
ZNF585A	3	0.0014529	0.0040887	0.796111	97	2
KRT16	3	0.0014713	0.0041343	0.796777	98	2
ZNF414	3	0.001511	0.0042407	0.803416	99	3
FLG	3	0.0015155	0.0042538	0.803416	100	2
SHQ1	3	0.0015422	0.0043277	0.808047	101	3
UCN2	3	0.0015583	0.0043639	0.808047	102	1
NDUFC2-KCTD14	3	0.0016111	0.0045018	0.825483	103	1
OR1L8	3	0.0016298	0.0045568	0.827542	104	3
ZSCAN5B	3	0.0016639	0.004659	0.838048	105	2
THAP8	3	0.001691	0.0047261	0.83941	106	2
NAV1	3	0.0017012	0.0047555	0.83941	107	3
SERF1B	3	0.0017167	0.0048006	0.839521	108	2
PTPN13	3	0.0017633	0.0049206	0.852621	109	2
TMEM249	3	0.0018223	0.0050758	0.869102	110	1
CLCF1	3	0.0018346	0.0051078	0.869102	111	2
TNFAIP8L2	2	0.0018653	0.0051785	0.869929	112	2
TGFA	3	0.0018751	0.0052047	0.869929	113	1
CXCR1	3	0.0019279	0.0053568	0.880973	114	1
SCAF4	3	0.0019307	0.0053641	0.880973	115	3
LBX2	3	0.0019517	0.0054186	0.882255	116	3
LPAR2	3	0.001984	0.0055077	0.8891	117	2
PSMD9	3	0.0020286	0.0056225	0.89371	118	3
NUDT13	3	0.0020334	0.0056309	0.89371	119	1
CST7	3	0.0020773	0.0057484	0.899287	120	3
FAM3C	3	0.0020862	0.0057761	0.899287	121	1
PGAP1	3	0.0021115	0.0058516	0.899287	122	2
PKMYT1	3	0.0021372	0.0059203	0.899287	123	3
ARMCX1	3	0.002139	0.0059224	0.899287	124	2
SERBP1	3	0.002153	0.0059518	0.899287	125	2
USP7	3	0.0021918	0.0060582	0.904185	126	2
WDR33	3	0.0022942	0.0063261	0.904185	127	2
PSMB4	3	0.0022973	0.0063381	0.904185	128	1
CDKL2	3	0.0023063	0.0063591	0.904185	129	3
PLGRKT	3	0.0023147	0.006378	0.904185	130	3
NFIL3	3	0.0023462	0.0064639	0.904185	131	3
GON4L	3	0.002349	0.0064713	0.904185	132	2
SLC44A1	3	0.0023501	0.0064728	0.904185	133	1
METTL15	3	0.0023957	0.0065876	0.904185	134	2
SYNGR4	3	0.0024029	0.0066076	0.904185	135	2
KRT27	3	0.0024133	0.0066411	0.904185	136	3
LPCAT3	3	0.0024162	0.0066516	0.904185	137	2
FAM114A1	3	0.0024193	0.0066595	0.904185	138	3
CYYR1	3	0.0024428	0.0067218	0.904185	139	2
TMEM43	2	0.0024499	0.0067376	0.904185	140	2
FDX1	3	0.0024556	0.0067502	0.904185	141	1
NCR2	3	0.0024873	0.0068492	0.910996	142	2
EXOSC10	3	0.0025084	0.00692	0.912688	143	1
HOMER2	3	0.0025305	0.0069729	0.912688	144	3
ERICH3	3	0.0025564	0.0070395	0.912688	145	2
NINL	3	0.0025611	0.0070552	0.912688	146	3
DENND5B	3	0.0026139	0.0071921	0.920104	147	2
EPB42	3	0.002636	0.0072534	0.920104	148	3
CYSLTR2	3	0.0026638	0.0073347	0.920104	149	3
FBXO33	3	0.0026667	0.0073415	0.920104	150	1
RAD54L2	3	0.0026726	0.0073562	0.920104	151	2
LHX2	3	0.0027194	0.0074772	0.925548	152	1
FUT6	3	0.0027273	0.0074977	0.925548	153	3
GFRA3	3	0.0027722	0.007624	0.92844	154	1
LYZL6	3	0.0027866	0.0076686	0.92844	156	2
PCBP4	3	0.0027866	0.0076686	0.92844	155	2
ZASP	3	0.0028249	0.0077703	0.9311	157	1
LTBP4	3	0.0028326	0.0077892	0.9311	158	2
ST3GAL4	3	0.0028777	0.0079092	0.939504	159	1
ERICH6B	3	0.0029288	0.0080502	0.950278	160	2
TEX44	3	0.0030143	0.0082945	0.962252	161	3
ARHGEF28	3	0.0030209	0.0083155	0.962252	162	3
SH2D6	3	0.0030359	0.0083501	0.962252	163	2
C16orf54	3	0.0031012	0.0085336	0.962252	164	3
WWC3	3	0.0031414	0.0086505	0.962252	165	1
FKTN	3	0.0031509	0.008674	0.962252	166	3
URI1	3	0.0031593	0.0086945	0.962252	167	2
TMEM86A	3	0.0031868	0.0087757	0.962252	168	3
NCKAP5	3	0.0031942	0.0087951	0.962252	169	2
CBWD5	3	0.0032149	0.0088523	0.962252	170	3
MRPS23	3	0.0032166	0.0088575	0.962252	171	2
CLN5	3	0.0032415	0.0089272	0.962252	172	3
ZNF536	3	0.0032539	0.0089666	0.962252	173	2
SNAP29	3	0.0032641	0.0089959	0.962252	174	2
CDNF	3	0.0032903	0.0090646	0.962252	175	3
GLT1D1	3	0.0032938	0.009074	0.962252	176	3
MCOLN3	3	0.0032983	0.0090845	0.962252	177	2
KLK6	3	0.0032996	0.0090929	0.962252	178	1
AVPR2	3	0.0033155	0.0091438	0.962252	179	3
GABARAPL1	3	0.0033524	0.0092402	0.962252	180	3
KRT20	3	0.0033663	0.0092748	0.962252	181	3
LMTK2	3	0.003386	0.0093304	0.962252	182	3
NDUFAF6	3	0.0034021	0.0093713	0.962252	183	3
NEIL3	3	0.0034051	0.0093744	0.962252	184	1
MORN5	3	0.0034578	0.0095081	0.966289	185	1
EVPL	3	0.0034788	0.0095657	0.966289	186	2
TRIM46	3	0.0035052	0.0096418	0.966289	187	2
SYT14	3	0.0035106	0.0096564	0.966289	188	2
CD99	3	0.0035163	0.0096695	0.966289	189	3
VWA3B	3	0.0035815	0.0098326	0.97741	190	3
FAM216A	3	0.0036306	0.0099594	0.984837	191	3
MADCAM1	3	0.0036687	0.010062	0.987941	192	1
ADAMTS9	3	0.0036858	0.010107	0.987941	193	3
CLK3	3	0.0037215	0.010198	0.987941	194	1
RCN1	3	0.0037225	0.0102	0.987941	195	3
CLCN2	3	0.0037742	0.010364	0.99625	196	2
NLK	3	0.003828	0.010505	0.99625	197	3
C3orf22	3	0.0038409	0.010544	0.99625	198	2
ST6GALNAC2	3	0.0038796	0.010652	0.99625	199	1
RDH11	3	0.0039227	0.01076	0.99625	200	3
CCND3	3	0.0039323	0.010791	0.99625	201	1
LCAT	3	0.003985	0.010936	0.99625	202	1
VSTM2B	3	0.0040031	0.010993	0.99625	203	2
BIN2	3	0.0040819	0.011209	0.99625	204	3
CBWD7	3	0.0040905	0.011228	0.99625	205	1
LRP4	3	0.0041149	0.011288	0.99625	206	2
MPZL3	3	0.0041432	0.011363	0.99625	207	1
XPR1	3	0.0041471	0.011376	0.99625	208	3
ZNF330	3	0.0041743	0.011446	0.99625	209	2
PRSS42	3	0.0041959	0.011491	0.99625	210	1
ZNHIT1	3	0.0042067	0.011513	0.99625	211	3
USP2	3	0.0042232	0.011556	0.99625	212	3
HIST1H4I	3	0.0042244	0.01156	0.99625	213	2
FH	3	0.0042486	0.011629	0.99625	214	1
SPINK2	3	0.0043013	0.011775	0.99625	215	2
PAK4	3	0.004315	0.011811	0.99625	216	3
MGAM	3	0.0043176	0.011819	0.99625	217	2
GLRX2	3	0.004354	0.011921	0.99625	218	1
AOAH	3	0.0043812	0.01199	0.99625	219	3
CPEB3	3	0.0044594	0.012197	0.99625	220	1
WNT10B	3	0.0045019	0.012307	0.99625	221	3
CCDC54	3	0.0045071	0.012322	0.99625	222	2
PVRIG	3	0.0045121	0.012338	0.99625	223	2
SERPINF1	3	0.0045431	0.012421	0.99625	224	2
AP1S3	3	0.0045648	0.01248	0.99625	225	1
ERMARD	3	0.0045792	0.012517	0.99625	226	2
EFEMP2	3	0.0046145	0.012607	0.99625	227	3
STAMBPL1	3	0.0046174	0.012615	0.99625	228	2
FOXC2	3	0.0046306	0.012654	0.99625	229	3
NR5A2	3	0.0046397	0.012672	0.99625	230	2
KRT17	3	0.0047185	0.01287	0.99625	231	3
GCFC2	3	0.0047209	0.012876	0.99625	232	2
CNGA3	3	0.0047228	0.01288	0.99625	233	1
PLA2G4C	3	0.0047334	0.012911	0.99625	234	3
TTI1	3	0.0047409	0.012925	0.99625	235	3
MRGPRX4	3	0.0047802	0.01303	0.99625	236	2
FADD	3	0.0047946	0.013075	0.99625	237	2
CDK5R2	3	0.0048282	0.013164	0.99625	238	2
EN1	3	0.0048385	0.013187	0.99625	239	3
ZNF624	3	0.0048441	0.013201	0.99625	240	2
ACTR3C	3	0.0048523	0.013224	0.99625	241	2
SYNJ2	3	0.0048544	0.01323	0.99625	242	3
HIST1H2BD	3	0.0048606	0.013246	0.99625	243	2
KMO	3	0.0048855	0.013317	0.99625	244	3
VPS33B	3	0.0049	0.013356	0.99625	245	3
LRRC8A	3	0.0049336	0.013434	0.99625	246	2
CPPED1	3	0.0049541	0.013491	0.99625	247	2
TREH	3	0.0049581	0.013497	0.99625	248	3
NEPRO	3	0.0049862	0.013574	0.99625	249	1
PRTG	3	0.0049897	0.013587	0.99625	250	3
TAS2R41	3	0.0050044	0.013625	0.99625	251	3
CD160	3	0.0050245	0.013681	0.99625	252	3
GPR137B	3	0.005047	0.013738	0.99625	253	3
UBL7	3	0.0050485	0.013743	0.99625	254	2
SLC2A4RG	3	0.0050517	0.013748	0.99625	255	3
GALR2	3	0.0051016	0.013876	0.99625	256	3
NPM1	3	0.0051035	0.013883	0.99625	257	2
ORC3	3	0.0051142	0.013909	0.99625	258	3
PCCB	3	0.0051459	0.013995	0.99625	259	3
UNC13C	3	0.0051472	0.013998	0.99625	260	3
INSL4	3	0.0051843	0.0141	0.99625	261	2
CXCL10	3	0.0051969	0.014134	0.99625	262	1
SHOX	3	0.0052228	0.014194	0.99625	263	2
OR4K13	3	0.005232	0.014214	0.99625	264	3
SLC48A1	3	0.0052496	0.014258	0.99625	265	1
MSX1	3	0.0052615	0.014286	0.99625	266	3
KCNB2	3	0.0053023	0.014381	0.99625	267	1
DNAJC24	3	0.0053434	0.014496	0.99625	268	2
RAPGEF6	3	0.0053499	0.014514	0.99625	269	2
CFAP221	3	0.0053549	0.014528	0.99625	270	1
ACTBL2	3	0.0053604	0.014546	0.99625	271	3
TNFRSF9	3	0.0053651	0.014558	0.99625	272	2
TXNDC15	3	0.0053694	0.014569	0.99625	273	2
TJP2	3	0.0054076	0.014669	0.99625	274	2
UBA3	3	0.0054304	0.01472	0.99625	275	2
HMGXB4	3	0.0054435	0.014755	0.99625	276	2
AHNAK2	3	0.0054917	0.01489	0.99625	277	2
IFNL1	3	0.0055129	0.014966	0.99625	278	1
AHCYL1	3	0.0055355	0.01502	0.99625	279	3
CXCR2	3	0.0055496	0.015053	0.99625	280	3
MMP26	3	0.0055511	0.015056	0.99625	281	2
CC2D1A	3	0.0055537	0.015063	0.99625	282	3
TM4SF20	3	0.0055645	0.015097	0.99625	283	3
PRSS45	3	0.0055656	0.0151	0.99625	284	1
ORMDL3	2	0.0056121	0.015226	0.99625	285	1
UCP3	3	0.0056182	0.015239	0.99625	286	1
PAK3	3	0.0056242	0.015252	0.99625	287	2
OR52J3	3	0.005642	0.015292	0.99625	288	2
KRTAP9-3	3	0.0056709	0.015364	0.99625	289	2
VSTM4	3	0.0057279	0.015505	0.99625	290	3
PNN	3	0.0057537	0.015559	0.99625	291	2
NEMP2	3	0.0057762	0.015615	0.99625	293	1
GP6	3	0.0057762	0.015615	0.99625	292	2
TDRD15	3	0.0057987	0.01567	0.99625	294	2
UFM1	3	0.0058035	0.015687	0.99625	295	3
POR	3	0.0058266	0.015737	0.99625	296	3
PIAS3	3	0.0058288	0.015742	0.99625	297	2
MAGEA12	3	0.0058876	0.0159	0.99625	298	3
TXNRD1	3	0.0059643	0.016114	0.99625	299	2
PPP2CA	3	0.0059849	0.016181	0.99625	300	2
TSPAN5	3	0.0059867	0.016186	0.99625	301	1
TNIP2	3	0.0060216	0.016265	0.99625	302	2
EPB41L5	3	0.0060344	0.016295	0.99625	303	3
RAET1L	3	0.0060394	0.016307	0.99625	304	2
RAD21	3	0.0060607	0.016372	0.99625	305	3
CLCN6	3	0.006092	0.016457	0.99625	306	2
AXIN1	3	0.0060968	0.016472	0.99625	307	3
LEUTX	3	0.0061415	0.016581	0.99625	308	2
ARNTL2	3	0.0061447	0.016587	0.99625	309	1
ODC1	3	0.0061481	0.016595	0.99625	310	3
BCL2L13	3	0.00616	0.016626	0.99625	311	2
CLEC6A	3	0.0061694	0.016647	0.99625	312	3
ZFP1	3	0.0061973	0.016716	0.99625	313	1
CEP57L1	3	0.0062499	0.016855	0.99625	314	1
ASF1B	3	0.006283	0.016937	0.99625	315	3
SUGCT	3	0.0062911	0.01696	0.99625	316	3
CDK7	3	0.0063026	0.016987	0.99625	317	1
HHLA3	3	0.0063071	0.017002	0.99625	318	2
KRT12	3	0.0063353	0.017061	0.99625	319	3
PXK	3	0.0063552	0.017114	0.99625	320	2
PDE6H	3	0.0064078	0.017242	0.99625	321	2
COL14A1	3	0.0064155	0.017268	0.99625	322	2
DEPDC1B	3	0.0064416	0.017342	0.99625	323	2
KCNJ1	3	0.0064604	0.017389	0.99625	324	1
PBLD	3	0.0064793	0.017441	0.99625	325	3
GEN1	3	0.0065081	0.017518	0.99625	326	2
ATL1	3	0.0065131	0.017533	0.99625	327	2
CA11	3	0.0065207	0.01755	0.99625	328	3
BIVM-ERCC5	3	0.0066183	0.017789	0.99625	329	2
PDCD5	3	0.0066254	0.01781	0.99625	330	2
SPP2	3	0.0066709	0.017919	0.99625	331	1
RBM15	3	0.0066957	0.017994	0.99625	332	3
CDC42SE1	3	0.0067235	0.018071	0.99625	333	1
CLEC14A	3	0.006756	0.01815	0.99625	334	3
DUSP15	3	0.0067679	0.018179	0.99625	335	2
BMP6	3	0.0067692	0.018182	0.99625	336	3
CCDC42	3	0.0067874	0.018244	0.99625	337	2
AMOTL2	3	0.0067996	0.018272	0.99625	338	2
CASZ1	3	0.0068239	0.018326	0.99625	339	2
PARD6B	3	0.0068814	0.018471	0.99625	340	1
ARID4A	3	0.006934	0.018614	0.99625	341	1
TEX11	3	0.0069351	0.018617	0.99625	342	3
BSPH1	3	0.006939	0.018625	0.99625	343	2
CGA	3	0.0069866	0.018745	0.99625	344	2
PSG8	3	0.0070481	0.018906	0.99625	345	3
DCUN1D1	3	0.0070481	0.018906	0.99625	346	3
TMEM253	3	0.00709	0.019025	0.99625	347	3
GDF9	3	0.0071569	0.019195	0.99625	348	2
GART	3	0.0071958	0.019302	0.99625	349	3
MARS	3	0.007197	0.019305	0.99625	350	2
BAP1	3	0.0072116	0.019332	0.99625	352	3
SPATA4	3	0.0072116	0.019332	0.99625	351	3
C10orf10	3	0.0072323	0.019388	0.99625	353	3
RPS14	3	0.0072496	0.019435	0.99625	354	1
OTUB2	3	0.007252	0.019439	0.99625	355	2
NECAP1	3	0.0073022	0.019562	0.99625	356	1
OR5B2	3	0.0073073	0.019578	0.99625	357	2
LUC7L2	3	0.0073346	0.019648	0.99625	358	3
PARVB	3	0.0073427	0.019668	0.99625	359	2
SUPT16H	3	0.0073548	0.019694	0.99625	360	1
LGALS13	3	0.0073726	0.019738	0.99625	361	3
DPPA2	3	0.0074074	0.01983	0.99625	362	2
CITED1	3	0.0074085	0.019833	0.99625	363	2
CYC1	3	0.0074107	0.019838	0.99625	364	3
AFF1	1	0.0074434	0.019935	0.99625	365	1
GAS2L1	3	0.0074491	0.019949	0.99625	366	2
ANPEP	3	0.00746	0.019974	0.99625	367	1
CTBP1	3	0.0074772	0.020023	0.99625	368	3
NXPE3	3	0.0074792	0.020027	0.99625	369	3
AMZ1	3	0.0075126	0.020106	0.99625	370	1
PACRGL	3	0.0075128	0.020106	0.99625	371	2
LAMA3	3	0.0075227	0.020138	0.99625	372	3
MST1R	3	0.0075743	0.020282	0.99625	373	2
RBM27	3	0.0075766	0.020291	0.99625	374	3
DAPK3	3	0.0076076	0.020359	0.99625	375	2
GOLIM4	3	0.0076175	0.020387	0.99625	376	3
UBE2T	3	0.0076177	0.020388	0.99625	377	1
UFSP2	3	0.0076643	0.020509	0.99625	378	2
ME3	3	0.0076703	0.020526	0.99625	379	1
POF1B	3	0.0076849	0.020566	0.99625	380	2
MARCH1	3	0.0076849	0.020566	0.99625	381	2
MTMR3	3	0.0077229	0.020672	0.99625	382	1
MRPS12	2	0.0077542	0.02075	0.99625	383	1
CWC22	3	0.0077554	0.020753	0.99625	384	3
DHX15	3	0.0077574	0.020764	0.99625	385	2
SOX7	3	0.0077755	0.020812	0.99625	386	2
HTATSF1	3	0.0077781	0.020816	0.99625	387	2
CSNK1G1	3	0.007799	0.020872	0.99625	388	3
HFE2	3	0.0078073	0.020892	0.99625	389	3
HCLS1	3	0.0078073	0.020892	0.99625	390	3
STAM	3	0.007828	0.020953	0.99625	391	2
SLC25A23	3	0.0078521	0.021021	0.99625	392	3
PSG5	3	0.0079065	0.021157	0.99625	393	3
ZNRF3	3	0.0079117	0.021173	0.99625	394	3
CETN2	3	0.0079137	0.021178	0.99625	395	2
IGSF8	3	0.0079332	0.021223	0.99625	396	1
CAPNS2	3	0.0079347	0.021224	0.99625	397	2
XKRY2	3	0.0079636	0.021297	0.99625	398	2
GRAP	3	0.0079654	0.021302	0.99625	399	3
KRT37	3	0.0079907	0.021364	0.99625	400	3
RPS15	3	0.0079907	0.021364	0.99625	401	3
SH3TC1	3	0.0080383	0.021482	0.99625	402	1
DNAI2	3	0.0080404	0.021493	0.99625	403	3
GIP	3	0.0080447	0.021503	0.99625	404	3
TANGO6	3	0.0080617	0.021544	0.99625	406	3
IGFL1	3	0.0080617	0.021544	0.99625	405	3
THOC2	3	0.008067	0.021556	0.99625	407	3
TIMP1	3	0.0080909	0.021617	0.99625	408	2
PELP1	3	0.0081435	0.021755	0.99625	409	1
CDS1	3	0.0081577	0.021791	0.99625	410	3
KRTAP5-5	3	0.0081777	0.021849	0.99625	411	2
ANTXRL	3	0.008196	0.021894	0.99625	412	1
SFSWAP	3	0.0082256	0.02196	0.99625	413	2
IFNA4	3	0.0082486	0.022019	0.99625	414	1
SPATS2	3	0.0083012	0.022139	0.99625	415	2
FAM122A	3	0.0083966	0.022393	0.99625	416	3
ENTPD3	3	0.0084588	0.022555	0.99625	417	3
S100A7A	3	0.0085114	0.022688	0.99625	418	1
TAC4	3	0.0085206	0.022716	0.99625	419	3
PAQR4	3	0.0085324	0.022749	0.99625	420	2
ZNF112	3	0.0085379	0.022763	0.99625	421	2
HCN2	3	0.0085923	0.022906	0.99625	422	2
PLIN2	3	0.0086165	0.022966	0.99625	423	1
TNPO2	3	0.0086235	0.022993	0.99625	424	3
SHISA9	3	0.0086737	0.023122	0.99625	425	3
SMIM8	3	0.008687	0.023164	0.99625	426	3
DMRTB1	3	0.0086988	0.023198	0.99625	427	2
TBX10	3	0.0087071	0.023222	0.99625	428	2
HMGXB3	2	0.0087184	0.023253	0.99625	429	2
SEC62	3	0.0087216	0.023266	0.99625	430	2
GOLGA7B	3	0.0087295	0.023285	0.99625	431	3
THSD4	3	0.0087482	0.02333	0.99625	432	2
ZNF558	3	0.0087497	0.023333	0.99625	433	3
IL1RL1	3	0.008762	0.023366	0.99625	434	2
FFAR3	3	0.0087632	0.02337	0.99625	435	3
PDLIM5	3	0.0087741	0.023395	0.99625	436	2
MTAP	3	0.0087834	0.023419	0.99625	437	3
SLC22A13	3	0.0088267	0.023523	0.99625	438	1
FCMR	3	0.0088281	0.023529	0.99625	439	2
PMS1	1	0.0088351	0.023546	0.99625	440	1
ITIH3	3	0.0088391	0.023556	0.99625	441	2
TSPAN15	3	0.0088447	0.023571	0.99625	442	2
TNIK	3	0.0088792	0.023653	0.99625	443	1
SULT6B1	3	0.0088817	0.023663	0.99625	444	3
AP4S1	3	0.0088834	0.023666	0.99625	445	2
BCL6	3	0.0089317	0.023796	0.99625	446	1
PLEKHG7	3	0.0089388	0.023813	0.99625	447	2
C12orf75	3	0.0089841	0.023938	0.99625	448	3
GTF2H2C	3	0.0089843	0.023938	0.99625	449	1
MEOX2	3	0.0089909	0.023957	0.99625	450	3
SEMA4B	3	0.0089943	0.023966	0.99625	451	3
RAPH1	3	0.0090368	0.024065	0.99625	452	1
IL2	3	0.0090893	0.024195	0.99625	453	1
STT3B	3	0.0090894	0.024195	0.99625	454	2
TEAD3	3	0.0091419	0.024325	0.99625	455	1
GNRHR	3	0.0091538	0.024355	0.99625	456	2
RRAD	3	0.009196	0.024466	0.99625	457	2
PCYT1A	3	0.0092207	0.024529	0.99625	459	1
DNAJC7	3	0.0092207	0.024529	0.99625	458	1
HCST	3	0.0092225	0.024533	0.99625	460	3
TDRD6	3	0.0092225	0.024533	0.99625	461	3
LOXL3	3	0.00924	0.024576	0.99625	462	3
GOLGA8B	3	0.0092976	0.024718	0.99625	463	2
PDF	3	0.0092994	0.02472	0.99625	464	1
APPBP2	3	0.0093369	0.02482	0.99625	465	3
PRDM4	3	0.0093685	0.024898	0.99625	466	2
ZNF770	3	0.0094027	0.024989	0.99625	467	3
ZSWIM7	3	0.0094045	0.024992	0.99625	468	1
TNP2	3	0.009457	0.025122	0.99625	469	1
PIM2	3	0.0095031	0.025232	0.99625	470	3
KMT2A	3	0.0095138	0.025255	0.99625	471	2
ATP6V0C	3	0.0095281	0.025285	0.99625	472	2
OR13C4	3	0.0095425	0.025313	0.99625	473	2
SIT1	3	0.009562	0.025363	0.99625	474	2
CRABP2	3	0.0095661	0.025375	0.99625	475	3
IKBKG	3	0.0096056	0.025472	0.99625	476	2
PPAN-P2RY11	3	0.0096142	0.025495	0.99625	477	2
GAB2	3	0.0096146	0.025496	0.99625	478	2
PAOX	3	0.0096593	0.025615	0.99625	479	3
OGDHL	3	0.0096671	0.025633	0.99625	480	2
GCNT7	3	0.0096809	0.025665	0.99625	481	3
NYNRIN	3	0.0096941	0.025693	0.99625	482	3
ZRANB1	3	0.0097721	0.02589	0.99625	483	1
GLE1	3	0.0097846	0.025916	0.99625	484	2
PRAMEF10	1	0.0097953	0.025939	0.99625	485	1
DHX30	3	0.009802	0.025958	0.99625	486	2
IGSF10	3	0.0098246	0.026016	0.99625	487	1
KCNH3	3	0.0098339	0.026037	0.99625	488	2
ITGB6	3	0.0098771	0.026144	0.99625	489	1
RAB4A	3	0.0098892	0.02618	0.99625	490	3
FGF14	3	0.0099651	0.026362	0.99625	491	2
COPS7A	3	0.0099821	0.026406	0.99625	492	1
BTBD1	3	0.010012	0.026492	0.99625	493	2
ECM1	3	0.010035	0.026551	0.99625	494	1
LINC00452	3	0.010087	0.026684	0.99625	495	1
MMP16	3	0.01014	0.026803	0.99625	496	1
FBXO15	3	0.010147	0.026819	0.99625	497	3
CAVIN3	3	0.010162	0.026858	0.99625	498	3
LOC100131303	3	0.010171	0.026881	0.99625	499	3
AMPH	3	0.010186	0.02692	0.99625	500	2
PSME2	3	0.010245	0.027058	0.99625	501	1
PIGF	3	0.010277	0.027144	0.99625	502	3
WBSCR28	3	0.010297	0.027194	0.99625	503	1
DYRK3	3	0.010341	0.027309	0.99625	504	3
CTHRC1	3	0.010349	0.027326	0.99625	505	3
PLCB3	3	0.010361	0.027361	0.99625	506	2
SIPA1L1	3	0.010371	0.027385	0.99625	507	3
RMND5A	3	0.010402	0.027461	0.99625	508	2
TSPOAP1	3	0.010454	0.027586	0.99625	509	3
MCHR2	3	0.010455	0.027586	0.99625	510	1
EEFSEC	3	0.010498	0.027696	0.99625	511	2
MC3R	3	0.010507	0.027719	0.99625	512	1
KIAA0040	3	0.010519	0.027746	0.99625	513	2
ZFYVE16	3	0.010558	0.027846	0.99625	514	2
PRICKLE4	3	0.010559	0.027847	0.99625	515	1
OR56B1	3	0.010564	0.027864	0.99625	516	2
PREB	3	0.010588	0.027916	0.99625	517	2
TIGD3	3	0.010597	0.027939	0.99625	518	2
FKRP	3	0.010612	0.027971	0.99625	519	1
GPX5	3	0.010625	0.028001	0.99625	520	3
POU4F2	3	0.010664	0.028093	0.99625	521	2
UQCRFS1	3	0.010668	0.028106	0.99625	522	3
SQLE	3	0.010692	0.028168	0.99625	523	3
OTOF	3	0.010703	0.028191	0.99625	524	2
CMYA5	3	0.010726	0.028256	0.99625	525	3
KATNAL2	3	0.010769	0.028375	0.99625	526	2
FRA10AC1	3	0.010776	0.028391	0.99625	527	2
PLA2G10	3	0.010779	0.028395	0.99625	528	3
NUDT8	3	0.0108	0.02844	0.99625	529	2
CYP17A1	3	0.010812	0.028478	0.99625	530	2
TESK2	3	0.010849	0.028577	0.99625	531	2
TMEM9	3	0.010887	0.028667	0.99625	532	3
RIOK3	3	0.010904	0.028704	0.99625	533	3
KRT18	3	0.010979	0.028906	0.99625	534	1
TMOD1	3	0.010986	0.028926	0.99625	535	3
SYCN	3	0.011031	0.029035	0.99625	536	3
TGM4	3	0.011032	0.029037	0.99625	537	1
MAP4	3	0.011084	0.029174	0.99625	538	1
NRN1L	3	0.011095	0.029204	0.99625	539	3
HIST2H3D	3	0.011112	0.029241	0.99625	540	2
PLEKHF2	3	0.011137	0.0293	0.99625	541	1
IMP4	3	0.01115	0.02933	0.99625	542	3
RPL22	3	0.011152	0.029334	0.99625	543	2
BCL2L15	3	0.011156	0.029342	0.99625	544	3
TARBP1	3	0.011165	0.029369	0.99625	545	3
NVL	3	0.011189	0.029437	0.99625	546	1
SULT1C4	3	0.01122	0.029497	0.99625	547	2
TRPM2	3	0.01123	0.02951	0.99625	548	2
ST20	3	0.011242	0.02953	0.99625	549	2
DNAJB7	3	0.011294	0.029606	0.99625	550	1
SLC26A7	3	0.011346	0.029692	0.99625	551	1
CCDC173	3	0.011379	0.029743	0.99625	552	2
LOC100128429	3	0.011391	0.029767	0.99625	553	2
DEPTOR	3	0.011399	0.029772	0.99625	554	1
SOX10	3	0.011435	0.029833	0.99625	555	2
RCHY1	1	0.011443	0.029844	0.99625	556	1
XG	3	0.011451	0.02986	0.99625	557	2
DUSP21	3	0.011556	0.030035	0.99625	558	1
C1S	3	0.01156	0.030043	0.99625	559	2
TTLL5	3	0.011642	0.030183	0.99625	560	2
C1orf204	3	0.011661	0.030216	0.99625	561	2
EGLN2	3	0.011762	0.030379	0.99625	562	2
STX2	3	0.011766	0.030382	0.99625	563	1
FAM83A	3	0.011818	0.030458	0.99625	564	1
CSAG3	3	0.011871	0.030541	0.99625	565	2
AP1S1	3	0.011923	0.030626	0.99625	566	1
SLC25A45	3	0.011956	0.030687	0.99625	567	2
CTAGE6	1	0.011971	0.030713	0.99625	568	1
ZNF483	3	0.011976	0.03072	0.99625	569	1
FBXO42	3	0.012004	0.03077	0.99625	570	2
VPS41	3	0.01201	0.030779	0.99625	571	2
TSNAXIP1	3	0.012017	0.030788	0.99625	572	2
SLC2A4	3	0.012028	0.030803	0.99625	573	2
ABHD4	3	0.012061	0.030857	0.99625	574	2
AQP3	3	0.012132	0.030973	0.99625	575	2
CYB5A	3	0.012133	0.030974	0.99625	576	1
ZNF681	3	0.012185	0.031065	0.99625	577	1
SPATA12	3	0.012238	0.031144	0.99625	578	2
LFNG	3	0.01229	0.031227	0.99625	579	1
PIWIL2	3	0.012343	0.031303	0.99625	580	1
HIGD1A	3	0.012395	0.031389	0.99625	581	2
GPAM	3	0.012416	0.031433	0.99625	582	2
POSTN	3	0.012439	0.031476	0.99625	584	2
GPR39	3	0.012439	0.031476	0.99625	583	2
DISP2	3	0.012448	0.031488	0.99625	585	1
CPSF4	3	0.012488	0.031553	0.99625	586	2
UGT2B11	3	0.0125	0.031571	0.99625	587	1
HSPA1L	2	0.012522	0.031608	0.99625	588	1
ZNF121	3	0.012547	0.031647	0.99625	589	2
CSMD1	3	0.012552	0.031653	0.99625	590	2
INHA	3	0.012569	0.031681	0.99625	591	2
FBLN7	3	0.012589	0.03172	0.99625	592	2
PCK1	3	0.012631	0.031794	0.99625	594	1
PAPSS2	3	0.012631	0.031794	0.99625	593	1
ALYREF	3	0.012638	0.031807	0.99625	595	2
WDR83OS	2	0.012651	0.031829	0.99625	596	2
ADCY2	3	0.012658	0.031838	0.99625	597	2
NDUFS6	3	0.012762	0.032012	0.99625	598	1
SYT15	3	0.012763	0.032015	0.99625	599	2
CHST14	3	0.012814	0.0321	0.99625	600	1
ASF1A	3	0.012842	0.03215	0.99625	601	2
FBXO40	3	0.012867	0.032186	0.99625	602	2
GLRA4	3	0.012919	0.032267	0.99625	603	1
SLC39A4	3	0.012935	0.032293	0.99625	604	2
PGD	3	0.012941	0.032299	0.99625	605	2
FETUB	3	0.013008	0.032409	0.99625	606	2
MSANTD2	3	0.013021	0.032435	0.99625	607	2
CASP5	3	0.013074	0.032518	0.99625	608	2
PSMG2	3	0.013076	0.03252	0.99625	609	2
LYL1	3	0.013094	0.032549	0.99625	610	2
ATP5SL	3	0.013129	0.032602	0.99625	611	1
KCTD21	3	0.013147	0.032635	0.99625	612	2
WFDC8	3	0.013161	0.032653	0.99625	613	2
PRAMEF11	3	0.013167	0.032663	0.99625	614	2
CELF3	3	0.013181	0.032689	0.99625	615	1
PFKL	3	0.013184	0.032692	0.99625	616	2
LRIG3	3	0.013338	0.032953	0.99625	617	1
CYP4F12	3	0.013391	0.033035	0.99625	618	1
GRHPR	3	0.013422	0.03309	0.99625	619	2
NR2F2	3	0.013443	0.033121	0.99625	620	1
FAM118B	3	0.013495	0.033202	0.99625	621	2
OR2AG2	3	0.013548	0.033292	0.99625	622	2
PSMG1	3	0.013551	0.033295	0.99625	623	2
CXorf51A	1	0.013557	0.0333	0.99625	624	1
PMEL	3	0.0136	0.033369	0.99625	625	2
SFTPD	3	0.013605	0.033378	0.99625	626	2
RNF24	3	0.013673	0.03348	0.99625	627	2
CLIC6	3	0.013705	0.033533	0.99625	628	2
ALG11	3	0.013734	0.033596	0.99625	629	2
TGIF2	3	0.013755	0.033628	0.99625	630	2
C1orf94	3	0.013775	0.033663	0.99625	631	2
CLVS1	3	0.013789	0.033678	0.99625	632	2
PTPA	3	0.01381	0.033714	0.99625	633	1
CPN1	3	0.013862	0.033802	0.99625	634	1
CYP27A1	3	0.013885	0.033844	0.99625	635	2
SCP2D1	3	0.013909	0.033886	0.99625	636	2
TRIM37	3	0.013953	0.033954	0.99625	637	2
CDK17	3	0.013967	0.03398	0.99625	638	1
DHRS1	3	0.013974	0.033992	0.99625	639	2
MAGEE2	3	0.014019	0.034062	0.99625	640	2
POGK	3	0.014071	0.034141	0.99625	641	1
OSBP2	3	0.014084	0.03416	0.99625	642	2
IFIH1	3	0.014125	0.03423	0.99625	643	2
BCDIN3D	3	0.014176	0.034317	0.99625	644	1
RRP9	3	0.014181	0.034323	0.99625	645	2
TRIM63	3	0.014222	0.0344	0.99625	646	2
CHGA	3	0.014264	0.034467	0.99625	647	2
ETV3	3	0.014281	0.0345	0.99625	648	2
NOL9	3	0.014333	0.034592	0.99625	649	1
CHKA	3	0.014386	0.034674	0.99625	650	1
SLC10A2	3	0.014399	0.034701	0.99625	651	2
FAM153A	3	0.014438	0.034767	0.99625	653	1
NOL11	3	0.014438	0.034767	0.99625	652	2
DPH1	3	0.014459	0.034803	0.99625	654	2
C1orf109	3	0.014543	0.03495	0.99625	655	1
HSPB8	3	0.014592	0.035027	0.99625	656	2
SELENOI	3	0.014647	0.035107	0.99625	657	1
OR2H1	3	0.014697	0.035197	0.99625	658	2
PBRM1	3	0.014718	0.035236	0.99625	659	2
DCTPP1	3	0.014752	0.035288	0.99625	660	1
FXYD5	3	0.014804	0.035363	0.99625	661	1
TBRG1	3	0.014857	0.035441	0.99625	662	2
NABP1	3	0.014909	0.035512	0.99625	663	1
GNA11	3	0.014944	0.035576	0.99625	664	2
GPHA2	3	0.014961	0.035606	0.99625	665	1
ZNF451	3	0.014969	0.035619	0.99625	666	2
PAX2	3	0.015008	0.035677	0.99625	667	2
SCAMP3	3	0.015014	0.035687	0.99625	668	2
ARID1B	3	0.015016	0.035692	0.99625	669	2
PPARD	3	0.015023	0.035706	0.99625	670	2
NRSN2	3	0.015066	0.035779	0.99625	671	1
WDR48	3	0.015101	0.035833	0.99625	672	2
COX7A2L	3	0.015118	0.035862	0.99625	673	2
ACOT6	3	0.015171	0.035945	0.99625	674	1
MKL1	3	0.015172	0.035947	0.99625	675	2
PBOV1	3	0.015223	0.036021	0.99625	676	2
SETMAR	3	0.015233	0.036038	0.99625	677	2
IL18	3	0.015275	0.036107	0.99625	678	1
WDR87	3	0.015287	0.036125	0.99625	679	2
ZNF184	3	0.015308	0.036153	0.99625	680	2
CH25H	3	0.015327	0.036182	0.99625	681	1
MEGF11	3	0.015366	0.036252	0.99625	682	2
LMO2	3	0.01538	0.036275	0.99625	683	2
TAS2R60	3	0.015395	0.036296	0.99625	684	2
GLYATL3	3	0.015432	0.036362	0.99625	685	1
ORAI1	3	0.015484	0.036443	0.99625	686	1
SPATA18	3	0.01551	0.036478	0.99625	687	2
NO-TARGET	496	0.015521	0.036496	0.99625	688	98
RBM4	3	0.015582	0.03659	0.99625	689	2
SCRN1	3	0.015636	0.036682	0.99625	690	2
MT2A	3	0.015641	0.036688	0.99625	691	2
STARD9	3	0.015647	0.036697	0.99625	692	2
TPSG1	3	0.015742	0.036847	0.99625	693	2
KCND2	3	0.015764	0.036884	0.99625	694	2
MAP2K2	3	0.015815	0.036978	0.99625	695	2
CD38	3	0.01585	0.037032	0.99625	696	1
TRIP10	3	0.015903	0.037124	0.99625	697	1
VTA1	3	0.015955	0.037213	0.99625	698	1
MYO1C	3	0.016007	0.037311	0.99625	699	1
VPS37D	3	0.016023	0.037335	0.99625	700	2
FOXJ2	3	0.016034	0.037357	0.99625	701	2
PRR21	3	0.01606	0.037403	0.99625	702	1
INPP1	3	0.016093	0.037459	0.99625	703	2
ME1	3	0.016112	0.037492	0.99625	704	2
CRYGN	3	0.016115	0.037497	0.99625	705	2
SOCS7	3	0.016164	0.037582	0.99625	706	1
MIP	3	0.016232	0.037684	0.99625	707	2
SWAP70	3	0.016269	0.037745	0.99625	708	1
ADGRB1	3	0.016269	0.037746	0.99625	709	2
ZFP37	3	0.016277	0.037755	0.99625	710	2
RPL5	3	0.016321	0.037826	0.99625	711	1
OR2L8	3	0.016358	0.037893	0.99625	712	2
AMIGO3	3	0.016373	0.037918	0.99625	713	2
PHF24	3	0.016443	0.038037	0.99625	714	2
ZBTB4	3	0.016478	0.038094	0.99625	715	1
ATP5L2	3	0.016492	0.038121	0.99625	716	2
OR5B21	3	0.016506	0.038144	0.99625	717	2
ZNF740	3	0.01653	0.038181	0.99625	718	1
PLXDC1	3	0.016582	0.038266	0.99625	719	1
TBC1D30	3	0.016607	0.038304	0.99625	720	2
SLC25A35	3	0.016618	0.038322	0.99625	721	2
SAMD7	3	0.016626	0.038336	0.99625	722	2
NAT8	3	0.016661	0.03839	0.99625	723	1
TUBGCP6	3	0.016738	0.038508	0.99625	724	2
TBL3	3	0.016783	0.038591	0.99625	725	2
RHOH	3	0.016791	0.038605	0.99625	726	2
PLSCR2	3	0.016844	0.038679	0.99625	727	1
TMEM145	3	0.016896	0.038755	0.99625	728	1
C3orf18	3	0.01691	0.038784	0.99625	729	2
SOX18	3	0.016948	0.038851	0.99625	730	2
CLEC10A	3	0.016948	0.038851	0.99625	731	1
CNPY1	3	0.017001	0.038942	0.99625	732	2
C19orf84	3	0.017053	0.039022	0.99625	733	2
PRR23B	3	0.017105	0.039114	0.99625	734	2
CASP4	3	0.017157	0.039196	0.99625	735	1
IGIP	3	0.017201	0.039252	0.99625	736	2
MAN2A2	3	0.017209	0.039266	0.99625	737	1
NPTX1	3	0.017277	0.039365	0.99625	738	2
LOC100506422	3	0.017314	0.039434	0.99625	739	1
TMEM221	3	0.017345	0.03948	0.99625	740	2
KLF16	3	0.017366	0.039518	0.99625	741	1
TBC1D17	3	0.017414	0.039589	0.99625	742	2
HPGDS	3	0.017418	0.039595	0.99625	743	1
MRPL52	3	0.017448	0.039635	0.99625	744	2
SS18	3	0.017471	0.039669	0.99625	745	1
KRT23	3	0.017509	0.039727	0.99625	746	2
PTTG1IP	3	0.017523	0.039746	0.99625	747	2
ATP5G2	3	0.017628	0.039911	0.99625	748	2
SURF1	3	0.017651	0.039957	0.99625	749	2
RPL28	3	0.017662	0.039977	0.99625	750	2
RAB2B	3	0.01768	0.039999	0.99625	751	2
C17orf82	3	0.017697	0.040026	0.99625	752	2
DDX43	3	0.017716	0.040059	0.99625	753	2
TNS2	3	0.017732	0.040081	0.99625	754	2
AK8	3	0.017784	0.040144	0.99625	755	1
SALL3	3	0.017816	0.040192	0.99625	756	2
CDC42SE2	3	0.017824	0.040206	0.99625	757	2
UGCG	3	0.017836	0.040225	0.99625	758	1
OR12D2	3	0.017888	0.04031	0.99625	759	1
CNOT6L	3	0.017901	0.040329	0.99625	760	2
ST5	3	0.017909	0.040342	0.99625	761	2
NUAK2	3	0.017993	0.040467	0.99625	762	2
FGF11	3	0.018045	0.040548	0.99625	763	1
ABCD3	3	0.018056	0.040568	0.99625	764	2
ATP2C1	3	0.018075	0.040604	0.99625	765	2
TIAM2	3	0.018097	0.040653	0.99625	766	1
IPO5	3	0.01815	0.040741	0.99625	767	1
GBP2	3	0.018172	0.040772	0.99625	768	2
DDX60L	3	0.018254	0.040904	0.99625	769	1
AP3S2	3	0.018258	0.040909	0.99625	770	2
SLC25A44	3	0.018306	0.040987	0.99625	771	1
SLC17A8	3	0.018328	0.041023	0.99625	772	2
HOXC10	3	0.018358	0.041075	0.99625	773	1
MUM1L1	3	0.018387	0.041115	0.99625	774	2
OLA1	3	0.018411	0.041146	0.99625	775	2
LOC100506388	3	0.018515	0.041317	0.99625	776	1
ANTXR1	3	0.01854	0.041359	0.99625	777	2
MAPT	3	0.018567	0.041408	0.99625	778	1
NEUROG2	3	0.018571	0.041413	0.99625	779	2
OIT3	3	0.018619	0.041484	0.99625	780	1
ERCC3	3	0.018672	0.041562	0.99625	781	1
MYNN	3	0.018776	0.041734	0.99625	782	1
BRIX1	2	0.018779	0.041738	0.99625	783	1
SLC25A26	3	0.018784	0.041743	0.99625	784	2
POTEB3	3	0.018792	0.041754	0.99625	785	2
CLMN	3	0.018828	0.041816	0.99625	786	1
GCLC	3	0.01888	0.041891	0.99625	787	1
DNAAF3	3	0.018932	0.041976	0.99625	788	1
FUNDC1	3	0.018985	0.042055	0.99625	789	1
STX1A	3	0.019037	0.042136	0.99625	790	1
PGLYRP1	3	0.019141	0.042299	0.99625	791	2
SYDE2	3	0.019169	0.04234	0.99625	792	2
TMEM131	3	0.019181	0.042361	0.99625	793	2
ADO	3	0.019197	0.042386	0.99625	794	2
CFAP99	3	0.019246	0.042465	0.99625	795	1
ATP13A2	3	0.019305	0.042559	0.99625	796	2
FIGNL2	3	0.019317	0.042576	0.99625	797	2
PSMB8	3	0.019325	0.042589	0.99625	798	2
CD34	3	0.01935	0.042633	0.99625	799	1
MLYCD	3	0.019353	0.042638	0.99625	800	2
GGA3	3	0.019402	0.042722	0.99625	801	1
ZNF165	3	0.019409	0.04273	0.99625	802	2
C10orf131	3	0.019454	0.042802	0.99625	803	1
FGF17	3	0.019477	0.042836	0.99625	804	2
FAAP100	3	0.019493	0.042864	0.99625	805	2
FJX1	3	0.019506	0.042888	0.99625	806	1
ADAM12	3	0.019509	0.042892	0.99625	807	2
RNF114	3	0.019559	0.042964	0.99625	808	1
CD3G	3	0.019574	0.04299	0.99625	809	2
DCP2	3	0.019611	0.043045	0.99625	810	1
USP6NL	3	0.019663	0.043125	0.99625	811	2
MCM9	3	0.019715	0.043204	0.99625	812	1
TDGF1	3	0.019767	0.043287	0.99625	813	2
SNX7	3	0.019788	0.043318	0.99625	814	2
DHX16	3	0.019871	0.043456	0.99625	815	1
GGPS1	3	0.019924	0.043543	0.99625	816	1
LOC285556	3	0.019954	0.043586	0.99625	817	2
BATF3	3	0.019974	0.043627	0.99625	818	2
KCTD13	3	0.019976	0.043631	0.99625	819	2
PGAM2	3	0.020028	0.04371	0.99625	820	1
ADAMTS13	3	0.020068	0.043766	0.99625	821	2
IER3IP1	3	0.020125	0.043855	0.99625	822	2
PPP1R12B	3	0.020132	0.043864	0.99625	823	1
DPP4	3	0.020184	0.043953	0.99625	824	1
ADAM21	3	0.020223	0.044023	0.99625	825	2
TYRO3	3	0.020236	0.044041	0.99625	826	1
KRTAP6-2	3	0.020239	0.044044	0.99625	827	2
IRAK1	3	0.020264	0.044086	0.99625	828	2
DESI2	3	0.020341	0.04421	0.99625	829	1
APH1B	3	0.020346	0.044217	0.99625	830	2
BAHCC1	3	0.020445	0.044382	0.99625	831	1
RAD9B	2	0.020469	0.044422	0.99625	832	2
BRF1	3	0.020519	0.044503	0.99625	833	2
PLAA	3	0.020549	0.044551	0.99625	834	1
KRT82	3	0.020601	0.044639	0.99625	835	2
PDZK1	3	0.020654	0.044719	0.99625	836	2
XKR9	3	0.020692	0.044781	0.99625	837	2
PROSER3	3	0.020704	0.044799	0.99625	838	2
BARHL2	3	0.020706	0.044801	0.99625	839	1
AQP8	3	0.02081	0.044951	0.99625	840	1
MARCH9	3	0.020824	0.044972	0.99625	841	2
EXOSC1	2	0.020859	0.04503	0.99625	842	2
UVRAG	3	0.020911	0.045115	0.99625	844	2
SRRM4	3	0.020911	0.045115	0.99625	843	2
TIMELESS	3	0.020914	0.045122	0.99625	845	1
OR5W2	3	0.020932	0.045138	0.99625	846	2
HDAC7	3	0.020957	0.045173	0.99625	847	2
PCDHB8	3	0.020966	0.045185	0.99625	848	1
GOPC	3	0.021018	0.045267	0.99625	849	1
COX7A1	3	0.02107	0.045358	0.99625	850	1
TM4SF19	3	0.021123	0.045444	0.99625	851	1
ZNF462	3	0.021132	0.045463	0.99625	852	2
ADAP1	3	0.021216	0.045598	0.99625	853	2
NPRL3	3	0.021227	0.045614	0.99625	854	1
VIL1	3	0.021279	0.045685	0.99625	855	2
TEKT5	3	0.021299	0.045712	0.99625	856	2
STATH	3	0.021331	0.045764	0.99625	857	1
KLKB1	3	0.021337	0.045775	0.99625	858	2
SMCO3	3	0.02135	0.045798	0.99625	859	2
LINGO3	3	0.021358	0.04581	0.99625	860	2
TOR4A	3	0.021417	0.045901	0.99625	861	2
DPY19L2	3	0.021435	0.045933	0.99625	862	1
FARSB	3	0.021455	0.045968	0.99625	863	2
TMEM99	3	0.021484	0.046009	0.99625	864	2
ARMS2	3	0.021493	0.046021	0.99625	865	2
RIMBP3	3	0.021513	0.04606	0.99625	867	2
FAM213B	3	0.021513	0.04606	0.99625	866	2
TPD52L3	3	0.021543	0.046109	0.99625	868	2
PLA2G4A	3	0.021552	0.046121	0.99625	869	2
PDCD11	2	0.021588	0.046175	0.99625	870	2
EIF5AL1	3	0.021591	0.046179	0.99625	871	1
SH3GLB2	3	0.021636	0.046254	0.99625	872	2
C15orf48	3	0.021696	0.046334	0.99625	873	1
DCTN4	3	0.021725	0.046375	0.99625	874	2
DCAF11	3	0.021748	0.046417	0.99625	875	1
DSPP	3	0.021775	0.046456	0.99625	876	2
DIABLO	3	0.0218	0.046492	0.99625	877	1
PMP22	3	0.021852	0.046586	0.99625	878	2
ANO7	3	0.021898	0.046659	0.99625	879	2
ZNF518B	3	0.021941	0.046728	0.99625	880	2
PPFIBP2	3	0.021953	0.046749	0.99625	881	2
FGF1	3	0.021956	0.046753	0.99625	882	1
SLAMF9	3	0.021996	0.046818	0.99625	883	2
PLAC8	3	0.022008	0.046835	0.99625	884	1
HDC	3	0.022026	0.046857	0.99625	885	2
GPR68	3	0.022034	0.046869	0.99625	886	2
RNF8	3	0.02206	0.046913	0.99625	887	2
LRG1	3	0.022112	0.046986	0.99625	888	2
PCGF1	3	0.022128	0.047009	0.99625	889	2
WARS	3	0.022166	0.047069	0.99625	890	2
FCGBP	3	0.022268	0.047236	0.99625	891	1
DNAJB1	3	0.02232	0.047316	0.99625	892	1
DNAJB14	3	0.022373	0.047387	0.99625	893	1
BCHE	3	0.022425	0.047475	0.99625	894	1
RFC5	3	0.022445	0.047508	0.99625	895	2
GRM7	3	0.022477	0.047557	0.99625	896	1
ZCCHC4	3	0.022529	0.047645	0.99625	897	1
SEMG2	3	0.022581	0.047736	0.99625	898	1
PCDHAC2	3	0.022591	0.047749	0.99625	899	2
PXMP2	3	0.022591	0.047749	0.99625	900	2
CILP2	3	0.022633	0.047817	0.99625	901	1
HAND2	3	0.022651	0.047839	0.99625	902	2
NT5C3A	3	0.022668	0.047865	0.99625	903	2
C22orf15	3	0.022685	0.047894	0.99625	904	2
LAMA2	3	0.022712	0.04793	0.99625	905	2
AHRR	3	0.02272	0.047947	0.99625	906	2
H1FOO	3	0.022737	0.047972	0.99625	907	1
CCDC180	3	0.022841	0.048154	0.99625	908	1
FAM124B	3	0.022893	0.048232	0.99625	909	1
FOXF2	3	0.022945	0.048307	0.99625	910	1
CECR2	3	0.022997	0.048393	0.99625	911	1
LRBA	3	0.023049	0.048483	0.99625	912	1
TCP11X2	3	0.023119	0.048601	0.99625	913	2
VWA3A	3	0.023141	0.048631	0.99625	914	2
PGF	3	0.023171	0.04868	0.99625	915	2
MYLK4	3	0.023205	0.048727	0.99625	916	2
SOCS5	3	0.023232	0.048773	0.99625	917	2
ANKRD24	3	0.023328	0.048943	0.99625	918	2
ACP1	3	0.023361	0.049014	0.99625	919	1
OR1I1	3	0.023465	0.049181	0.99625	920	1
TRIM25	3	0.023517	0.049267	0.99625	921	1
RHOBTB1	3	0.023521	0.04927	0.99625	922	2
IGBP1	3	0.023578	0.04936	0.99625	923	2
PUS10	3	0.023621	0.049431	0.99625	924	1
HCCS	3	0.023653	0.049491	0.99625	925	2
RAB11FIP5	3	0.023671	0.049522	0.99625	926	2
AP2S1	3	0.023679	0.04953	0.99625	927	2
C1QTNF3	3	0.023699	0.049559	0.99625	928	1
SPDYA	3	0.023699	0.049559	0.99625	929	1
FRYL	3	0.023706	0.049569	0.99625	930	2
EPHX3	3	0.023715	0.049584	0.99625	931	2
CREB3L1	3	0.023776	0.049687	0.99625	932	2
ISCA1	3	0.023816	0.049754	0.99625	933	2
FAM50B	3	0.023882	0.04986	0.99625	934	1
KNDC1	3	0.023918	0.049918	0.99625	935	2
CYLC2	3	0.023934	0.049945	0.99625	936	1
OR51B5	3	0.023962	0.049993	0.99625	937	2
ZNF835	3	0.023986	0.050026	0.99625	938	2
KHSRP	3	0.024038	0.050105	0.99625	939	1
OR51G2	3	0.02409	0.050194	0.99625	940	1
OSTF1	3	0.024168	0.050332	0.99625	942	1
B2M	3	0.024168	0.050332	0.99625	941	2
SAP30	3	0.024246	0.050448	0.99625	943	1
ZCCHC18	3	0.024298	0.050526	0.99625	944	1
PDLIM1	3	0.024317	0.05056	0.99625	945	2
OR4K5	3	0.024335	0.050584	0.99625	946	2
MTO1	3	0.02435	0.05061	0.99625	947	2
GABPA	3	0.02438	0.050662	0.99625	948	2
LOC101927844	3	0.024402	0.050704	0.99625	949	1
TXNRD3NB	3	0.024454	0.050783	0.99625	950	1
BATF2	3	0.024505	0.050855	0.99625	951	1
SLC24A3	3	0.024557	0.050943	0.99625	952	1
C11orf95	3	0.024585	0.050991	0.99625	953	2
PCYT2	3	0.024661	0.051103	0.99625	954	1
CIB3	3	0.024729	0.051207	0.99625	955	2
ANKFN1	3	0.024765	0.05126	0.99625	956	1
SLC50A1	3	0.024774	0.051273	0.99625	957	2
SIX4	3	0.024783	0.051284	0.99625	958	2
B4GALNT3	3	0.024792	0.051295	0.99625	959	2
CHMP2A	3	0.024817	0.051342	0.99625	960	1
CCDC146	3	0.024869	0.05142	0.99625	961	1
CD81	3	0.024921	0.051505	0.99625	962	1
PTPRB	3	0.024945	0.051544	0.99625	963	2
C5orf22	3	0.024973	0.051579	0.99625	964	1
REXO1	3	0.025025	0.051668	0.99625	965	1
OGFOD3	3	0.025031	0.051675	0.99625	966	2
GINS1	3	0.025049	0.05171	0.99625	967	2
C1orf106	3	0.025077	0.05176	0.99625	968	2
CATSPERE	3	0.025089	0.05178	0.99625	969	2
OR8I2	3	0.025103	0.051802	0.99625	970	2
KIAA0232	3	0.025125	0.051837	0.99625	971	2
ACACA	3	0.025129	0.051843	0.99625	972	1
TAF4B	3	0.025207	0.051967	0.99625	974	2
LOC653602	3	0.025207	0.051967	0.99625	973	1
GAP43	3	0.025285	0.052084	0.99625	975	1
RIPPLY3	3	0.025325	0.052154	0.99625	976	2
BGLAP	3	0.025334	0.052165	0.99625	977	2
MED19	3	0.025389	0.052252	0.99625	978	2
DIAPH3	3	0.025389	0.052253	0.99625	979	1
NCKAP1L	3	0.025398	0.052259	0.99625	980	2
KRT72	3	0.025416	0.052285	0.99625	981	2
C5AR1	3	0.025441	0.052333	0.99625	982	2
TMEM205	2	0.025488	0.052404	0.99625	983	2
SURF6	3	0.025493	0.052419	0.99625	984	1
ZNF614	3	0.025593	0.052578	0.99625	985	2
TRRAP	3	0.025597	0.052583	0.99625	986	1
C11orf52	3	0.025635	0.052646	0.99625	987	2
CRYBG1	3	0.025717	0.052781	0.99625	988	2
PPBP	3	0.025727	0.052794	0.99625	989	1
LCE3B	3	0.025805	0.052927	0.99625	990	1
MTNR1A	3	0.025856	0.053006	0.99625	991	1
NPIPB5	3	0.025937	0.053132	0.99625	992	2
PRSS53	3	0.02596	0.053167	0.99625	993	1
EGR4	3	0.026006	0.053239	0.99625	994	2
GOLPH3	3	0.026012	0.05325	0.99625	995	1
LRRC19	3	0.026064	0.053345	0.99625	996	1
ASPHD2	3	0.026075	0.05336	0.99625	997	2
PCDHA9	3	0.026116	0.053438	0.99625	998	1
RBX1	3	0.026125	0.053453	0.99625	999	2
IBSP	3	0.026168	0.053516	0.99625	1000	1
HIST1H3E	3	0.026185	0.053541	0.99625	1001	2
TEX14	3	0.02622	0.05359	0.99625	1002	1
FSTL1	3	0.026222	0.053592	0.99625	1003	2
TWISTNB	3	0.026338	0.053791	0.99625	1004	2
CPXM2	3	0.026453	0.053973	0.99625	1005	2
PLOD1	3	0.02648	0.05402	0.99625	1006	2
UBR3	3	0.026583	0.054183	0.99625	1007	1
PCDHGC3	3	0.026602	0.054213	0.99625	1008	2
NAV2	3	0.026635	0.054256	0.99625	1009	1
RBBP8NL	3	0.026687	0.054343	0.99625	1010	2
MESP1	3	0.026713	0.054385	0.99625	1011	2
SRSF11	3	0.026739	0.054429	0.99625	1012	1
MYL3	3	0.02676	0.054461	0.99625	1013	2
FOXS1	3	0.026769	0.05447	0.99625	1014	2
RERG	3	0.026791	0.054497	0.99625	1015	2
LRWD1	3	0.026843	0.054587	0.99625	1016	1
CTNNA1	3	0.026947	0.054745	0.99625	1017	2
CCDC33	3	0.026984	0.054792	0.99625	1018	2
OXTR	3	0.026999	0.054815	0.99625	1019	1
SETD9	3	0.027026	0.054869	0.99625	1020	2
C8orf34	3	0.027051	0.054912	0.99625	1021	1
ZBTB47	3	0.027102	0.054982	0.99625	1022	1
PROK1	3	0.02712	0.055009	0.99625	1023	2
KRT78	3	0.027154	0.055063	0.99625	1024	1
KLK1	3	0.02719	0.055122	0.99625	1025	2
UGT1A3	3	0.027206	0.055151	0.99625	1026	1
NPHP3	3	0.027258	0.055235	0.99625	1027	1
HPS3	3	0.02731	0.055307	0.99625	1028	1
COX16	3	0.027345	0.055362	0.99625	1029	2
APOBEC1	3	0.027362	0.055384	0.99625	1030	1
ZNF629	3	0.027369	0.055397	0.99625	1031	2
BMP10	3	0.027378	0.055414	0.99625	1032	2
PDX1	3	0.027388	0.055437	0.99625	1033	2
CAMSAP2	3	0.027414	0.055473	0.99625	1034	2
ZNF680	3	0.027435	0.055503	0.99625	1035	2
TMEM189-UBE2V1	3	0.027444	0.055517	0.99625	1036	2
CCSAP	3	0.027454	0.055533	0.99625	1037	2
ARHGEF18	3	0.027466	0.055559	0.99625	1038	1
SEPT7	3	0.027472	0.055564	0.99625	1039	2
METTL3	3	0.027518	0.055646	0.99625	1040	1
OR1G1	3	0.027569	0.055739	0.99625	1041	1
GTDC1	3	0.027576	0.055751	0.99625	1042	2
ELOVL3	3	0.027621	0.055814	0.99625	1043	1
DLG1	3	0.027661	0.05587	0.99625	1044	2
P2RY13	3	0.027725	0.055976	0.99625	1045	1
EEF2KMT	3	0.027777	0.056061	0.99625	1046	1
C2CD4B	3	0.027808	0.056107	0.99625	1047	2
TRIM9	3	0.027829	0.056142	0.99625	1048	1
TPGS2	3	0.027932	0.056307	0.99625	1049	2
MPP6	3	0.027984	0.056397	0.99625	1050	2
CASP8	3	0.02806	0.056523	0.99625	1051	2
ARHGAP44	3	0.028088	0.05657	0.99625	1052	1
GLO1	3	0.028098	0.056587	0.99625	1053	2
RPL7A	3	0.028155	0.056678	0.99625	1054	2
GOLT1A	3	0.028193	0.056743	0.99625	1055	2
LNPEP	3	0.028203	0.056757	0.99625	1056	2
STX8	3	0.028232	0.056809	0.99625	1057	2
RUNX3	3	0.028244	0.056827	0.99625	1058	1
CSRP3	3	0.028295	0.056904	0.99625	1059	2
GNPNAT1	3	0.028347	0.056982	0.99625	1060	1
SLC25A51	3	0.028399	0.057066	0.99625	1061	1
HSD3B1	3	0.028428	0.057118	0.99625	1062	2
SRRD	3	0.028451	0.057153	0.99625	1063	2
ERAL1	3	0.028503	0.057232	0.99625	1064	1
AANAT	3	0.028555	0.057314	0.99625	1065	2
TRIM49B	3	0.028567	0.057329	0.99625	1066	2
FAM166A	3	0.0286	0.057379	0.99625	1067	2
MTCH1	3	0.028658	0.057478	0.99625	1068	1
TRIM49D2	3	0.028701	0.057564	0.99625	1069	2
CNST	3	0.02874	0.05761	0.99625	1070	2
CSNK2B	3	0.028762	0.057639	0.99625	1071	1
CELSR1	3	0.028866	0.057799	0.99625	1072	1
CPNE5	3	0.028889	0.057838	0.99625	1073	2
CNRIP1	3	0.028918	0.057887	0.99625	1074	2
FRRS1	3	0.029005	0.058035	0.99625	1075	2
UCMA	3	0.029021	0.058057	0.99625	1076	1
C1GALT1	3	0.029049	0.058097	0.99625	1077	2
H2AFX	3	0.029099	0.058171	0.99625	1078	1
C2CD2	3	0.029204	0.058335	0.99625	1079	2
COL11A2	3	0.029213	0.058357	0.99625	1080	2
CECR6	3	0.02928	0.058475	0.99625	1081	1
ELFN1	3	0.029332	0.058547	0.99625	1082	1
PDCD1	3	0.029359	0.058585	0.99625	1083	2
CHMP3	3	0.029398	0.058658	0.99625	1084	2
SYCE2	3	0.029417	0.058692	0.99625	1085	2
CD300LB	3	0.029436	0.058714	0.99625	1086	1
NGDN	3	0.029461	0.058746	0.99625	1087	2
POLE	3	0.029488	0.058783	0.99625	1088	2
ZNF578	3	0.029539	0.058852	0.99625	1089	1
TTLL12	3	0.029695	0.059105	0.99625	1090	2
RFTN1	3	0.02973	0.059159	0.99625	1091	2
CT47A7	3	0.029747	0.059181	0.99625	1092	1
ZHX2	3	0.029759	0.059205	0.99625	1093	2
MSRA	3	0.029828	0.059319	0.99625	1094	2
PURG	3	0.02985	0.059349	0.99625	1095	1
IL6ST	3	0.029902	0.05943	0.99625	1096	1
LIN52	3	0.030004	0.059594	0.99625	1097	2
JAK2	3	0.030057	0.059674	0.99625	1098	1
DOHH	3	0.030083	0.059718	0.99625	1099	2
SPTAN1	3	0.030109	0.059761	0.99625	1100	1
PRM3	3	0.030161	0.059835	0.99625	1101	1
BACH1	3	0.030264	0.060012	0.99625	1102	2
DDX1	3	0.030316	0.060092	0.99625	1103	1
ZFAND6	3	0.030329	0.060113	0.99625	1104	2
MORN4	3	0.030368	0.060173	0.99625	1105	2
C8orf74	3	0.030388	0.060208	0.99625	1106	2
TMEM101	3	0.030413	0.060254	0.99625	1107	2
RGS7BP	3	0.03042	0.060264	0.99625	1108	1
TRPC5	3	0.030443	0.060301	0.99625	1109	2
WDR36	3	0.030472	0.060339	0.99625	1110	1
GCNT3	3	0.030523	0.060418	0.99625	1111	1
RGS17	3	0.030575	0.060493	0.99625	1112	1
UMODL1	3	0.030627	0.060578	0.99625	1113	1
TRAPPC11	3	0.030646	0.060601	0.99625	1114	2
OLIG2	3	0.03068	0.060673	0.99625	1115	2
GABARAPL2	3	0.03073	0.060745	0.99625	1116	1
EMC8	3	0.030782	0.060824	0.99625	1117	1
YJEFN3	3	0.030834	0.060913	0.99625	1118	1
KLHDC8A	3	0.030886	0.060999	0.99625	1119	1
ZC2HC1B	3	0.030937	0.061073	0.99625	1120	1
MASP2	3	0.030998	0.061169	0.99625	1121	2
AKAP8L	3	0.031015	0.061192	0.99625	1122	2
MRPS7	3	0.031015	0.061192	0.99625	1123	1
HSD17B4	3	0.031073	0.061284	0.99625	1124	2
MDP1	3	0.031144	0.061403	0.99625	1125	1
SORBS1	3	0.031196	0.061488	0.99625	1126	1
SLC35G2	3	0.031243	0.061561	0.99625	1127	2
SLC25A12	3	0.031248	0.061571	0.99625	1128	2
FAM90A1	3	0.031263	0.061599	0.99625	1129	2
SCYL1	3	0.031293	0.061648	0.99625	1130	2
UGT2B15	3	0.0313	0.061665	0.99625	1131	2
PREPL	3	0.031338	0.061721	0.99625	1133	2
RPL17	3	0.031338	0.061721	0.99625	1132	2
MS4A4A	3	0.031351	0.061744	0.99625	1134	1
GATA5	3	0.031398	0.061829	0.99625	1135	2
MXI1	3	0.031403	0.061841	0.99625	1136	1
ASPA	3	0.031413	0.061863	0.99625	1137	2
SSX2IP	3	0.031423	0.061883	0.99625	1138	2
ZSCAN5A	3	0.031455	0.061933	0.99625	1139	2
MLH3	3	0.031494	0.061988	0.99625	1140	2
TRIM55	3	0.031507	0.062012	0.99625	1141	1
PMPCB	3	0.031519	0.06203	0.99625	1142	2
CHML	3	0.031558	0.062094	0.99625	1143	1
CD200	3	0.03161	0.062168	0.99625	1144	1
MAP3K19	3	0.031655	0.062239	0.99625	1145	2
IDO1	3	0.03168	0.062274	0.99625	1146	2
ETFB	3	0.031705	0.062306	0.99625	1147	2
SLC25A14	3	0.031714	0.062319	0.99625	1148	1
KANSL1	3	0.031755	0.062376	0.99625	1149	2
THSD7B	3	0.031817	0.062458	0.99625	1150	1
AGO3	3	0.031856	0.062513	0.99625	1151	2
TMEM53	3	0.031869	0.062534	0.99625	1152	2
CD86	3	0.031921	0.062615	0.99625	1153	1
SEC23IP	3	0.031937	0.06265	0.99625	1154	2
PSAP	3	0.032038	0.062807	0.99625	1155	2
ANO5	3	0.032048	0.062826	0.99625	1156	2
SLC4A11	3	0.032076	0.062877	0.99625	1157	1
KLHL21	3	0.032127	0.062949	0.99625	1158	2
ARHGDIA	3	0.032179	0.063029	0.99625	1159	1
PRPF19	3	0.0322	0.063073	0.99625	1160	2
FAM175A	3	0.032231	0.063122	0.99625	1161	1
FAM86C1	3	0.032283	0.063209	0.99625	1162	1
MAVS	3	0.032386	0.063361	0.99625	1163	2
CRYGB	3	0.032398	0.063382	0.99625	1164	2
SH3RF3	3	0.032475	0.063504	0.99625	1165	2
TRPV2	3	0.032489	0.063527	0.99625	1166	2
ZNF141	3	0.032495	0.063538	0.99625	1167	2
ATP13A5	3	0.032541	0.063603	0.99625	1168	1
RSC1A1	3	0.032593	0.063683	0.99625	1169	1
FGF10	3	0.032696	0.063858	0.99625	1170	1
PCDHB15	3	0.03274	0.063936	0.99625	1171	2
PHKA2	3	0.032748	0.063949	0.99625	1172	2
ARHGAP33	3	0.032786	0.064009	0.99625	1173	2
KRTAP1-3	3	0.0328	0.064035	0.99625	1174	1
MRPL11	3	0.032847	0.0641	0.99625	1175	2
FAM83C	3	0.032851	0.064104	0.99625	1176	1
DPYS	3	0.032888	0.06417	0.99625	1177	2
NUDCD1	3	0.032903	0.064193	0.99625	1178	1
LCN6	3	0.032914	0.064212	0.99625	1179	2
COL18A1	3	0.032955	0.064279	0.99625	1180	2
GBX2	3	0.033006	0.064375	0.99625	1181	2
UNC93B1	3	0.033057	0.064458	0.99625	1182	2
ZPR1	3	0.033058	0.064458	0.99625	1183	1
MKLN1	3	0.03311	0.064543	0.99625	1184	1
SF3B4	3	0.033129	0.064583	0.99625	1185	2
CHCHD2	3	0.03314	0.064597	0.99625	1186	2
GPR3	3	0.033161	0.064641	0.99625	1187	2
ARNT2	3	0.033237	0.064763	0.99625	1188	2
POLR2J3	3	0.033265	0.064803	0.99625	1189	1
GNB2	3	0.033268	0.064808	0.99625	1190	2
MRPS15	3	0.033315	0.064886	0.99625	1191	2
PRDM1	3	0.033316	0.064888	0.99625	1192	1
C1orf185	3	0.033368	0.064969	0.99625	1193	1
ACSL1	3	0.033407	0.065026	0.99625	1194	2
TCF7	3	0.03342	0.065048	0.99625	1195	1
DDI2	3	0.033471	0.065124	0.99625	1196	1
FIGLA	3	0.033523	0.065206	0.99625	1197	1
PNLIP	3	0.033583	0.065297	0.99625	1198	2
MED13L	3	0.033626	0.065367	0.99625	1199	1
KCNC4	3	0.033678	0.065449	0.99625	1200	2
EIF4EBP3	3	0.03373	0.065534	0.99625	1201	1
UBE2E1	3	0.033769	0.065596	0.99625	1202	2
GC	3	0.033781	0.065617	0.99625	1203	1
SEMA4C	3	0.033833	0.065695	0.99625	1204	2
FBXO6	3	0.033885	0.065771	0.99625	1205	1
FAM71D	3	0.033925	0.065833	0.99625	1206	2
TSSC1	3	0.033967	0.065899	0.99625	1207	2
LRRC29	3	0.033988	0.065928	0.99625	1208	1
EVI2A	3	0.034008	0.065964	0.99625	1209	2
ZFP2	3	0.03404	0.066019	0.99625	1210	1
ZC3H12D	3	0.03406	0.066054	0.99625	1211	2
LYRM4	3	0.034071	0.066071	0.99625	1212	2
HS6ST2	3	0.034091	0.066104	0.99625	1213	2
NIPA1	3	0.034128	0.066159	0.99625	1214	2
NSD2	3	0.034143	0.066189	0.99625	1215	1
FLJ44635	3	0.034194	0.066265	0.99625	1216	1
TRAPPC5	3	0.034246	0.066345	0.99625	1217	2
CD37	3	0.03431	0.066441	0.99625	1218	2
CLCNKA	3	0.034321	0.066458	0.99625	1219	2
PTGS1	3	0.034349	0.066499	0.99625	1220	1
RTP1	3	0.034352	0.066506	0.99625	1221	2
CD1A	3	0.034378	0.066556	0.99625	1222	2
MMP28	3	0.034401	0.066599	0.99625	1223	1
USP51	3	0.034425	0.066637	0.99625	1224	2
POTEC	3	0.034453	0.066675	0.99625	1225	1
MBNL1	3	0.034504	0.066765	0.99625	1226	1
ADIG	3	0.034556	0.066847	0.99625	1227	1
ZDHHC8	3	0.034608	0.066926	0.99625	1228	1
OR4D11	3	0.034659	0.067013	0.99625	1229	1
TRDMT1	3	0.034666	0.067023	0.99625	1230	2
PDILT	3	0.034711	0.067093	0.99625	1231	1
PMF1-BGLAP	3	0.034814	0.067263	0.99625	1232	1
BPIFB1	3	0.034861	0.067343	0.99625	1233	2
FOXI3	3	0.034866	0.067347	0.99625	1234	1
FBXW2	3	0.034929	0.067455	0.99625	1235	2
HIST1H3C	3	0.034969	0.067523	0.99625	1236	1
HLA-DRB5	3	0.035003	0.067576	0.99625	1237	2
DNAL4	3	0.03502	0.067608	0.99625	1238	1
CENPM	3	0.035072	0.067692	0.99625	1239	2
MTG1	3	0.035124	0.067778	0.99625	1240	1
TSPAN33	3	0.035175	0.067857	0.99625	1241	1
PHLDB2	3	0.035224	0.067931	0.99625	1242	2
AXDND1	3	0.035256	0.067973	0.99625	1243	2
POLR2D	3	0.035267	0.067985	0.99625	1244	2
ZNF625	3	0.035279	0.068005	0.99625	1245	1
KANSL1L	3	0.035298	0.068034	0.99625	1246	2
USF2	3	0.03533	0.068081	0.99625	1247	2
C3orf58	3	0.035367	0.068141	0.99625	1248	2
RNF103-CHMP3	3	0.035382	0.06816	0.99625	1249	1
IGF1	3	0.035433	0.068244	0.99625	1250	1
BMT2	3	0.035574	0.068459	0.99625	1251	2
GOLT1B	3	0.035588	0.068481	0.99625	1252	1
ANKRD6	3	0.035627	0.068528	0.99625	1253	2
HERC3	3	0.03568	0.068612	0.99625	1254	2
DEXI	3	0.035691	0.068624	0.99625	1255	1
BCCIP	2	0.035704	0.068644	0.99625	1256	2
MTMR10	3	0.035743	0.068709	0.99625	1257	1
SSSCA1	3	0.035765	0.068741	0.99625	1258	2
NUDT19	3	0.035786	0.068779	0.99625	1259	2
SPINK14	3	0.035794	0.06879	0.99625	1260	1
CD2BP2	3	0.035808	0.068812	0.99625	1261	2
PBXIP1	3	0.035846	0.068871	0.99625	1262	1
OR5R1	3	0.03585	0.068875	0.99625	1263	2
BAG4	3	0.035904	0.068961	0.99625	1264	2
MPC2	3	0.035923	0.068982	0.99625	1265	2
OVOL2	3	0.035923	0.068982	0.99625	1266	1
SLC35G1	3	0.035957	0.069032	0.99625	1267	2
GLT6D1	3	0.036001	0.069098	0.99625	1268	2
VENTX	3	0.036052	0.069178	0.99625	1269	1
OR52M1	3	0.036104	0.069261	0.99625	1270	1
ABHD17C	3	0.036155	0.069343	0.99625	1271	2
SLC35G6	3	0.036181	0.069391	0.99625	1272	2
ZEB2	3	0.036207	0.069434	0.99625	1273	2
PPFIA4	3	0.036259	0.069517	0.99625	1274	1
TRIM73	3	0.03631	0.069593	0.99625	1275	1
PABPC3	3	0.036362	0.06967	0.99625	1276	1
RPP14	3	0.036413	0.069749	0.99625	1277	1
OR13C2	3	0.036465	0.069841	0.99625	1278	1
SOX17	3	0.036557	0.069995	0.99625	1279	2
SRRT	3	0.036568	0.070011	0.99625	1280	1
NMT1	3	0.036594	0.070048	0.99625	1281	2
CRKL	3	0.036659	0.070133	0.99625	1282	2
ZNF324B	3	0.036671	0.070152	0.99625	1283	1
COL12A1	3	0.036847	0.070409	0.99625	1284	2
DAP3	3	0.036863	0.070434	0.99625	1285	2
NR1H3	3	0.036877	0.070455	0.99625	1286	1
IFNW1	3	0.036934	0.070548	0.99625	1287	2
OR52I1	3	0.03698	0.070623	0.99625	1288	1
RUFY4	3	0.037032	0.070704	0.99625	1289	1
CXorf49B	3	0.037036	0.070709	0.99625	1290	2
TMEM98	3	0.037052	0.070743	0.99625	1291	2
BIK	3	0.03708	0.070783	0.99625	1292	2
GREB1	3	0.037096	0.070811	0.99625	1293	2
PIGN	3	0.037109	0.070831	0.99625	1295	1
ASTN2	3	0.037109	0.070831	0.99625	1294	1
CSNK1A1	3	0.037117	0.070845	0.99625	1296	2
C11orf45	3	0.037187	0.070966	0.99625	1297	2
ZHX3	3	0.037209	0.070998	0.99625	1298	2
CARD14	3	0.037209	0.070998	0.99625	1299	2
PHF14	3	0.037238	0.071046	0.99625	1300	1
PLEKHA4	3	0.037247	0.071061	0.99625	1301	2
TOP3B	3	0.03729	0.071126	0.99625	1302	1
OR13G1	3	0.037341	0.071215	0.99625	1303	2
ARHGAP10	3	0.037372	0.071267	0.99625	1304	2
RING1	3	0.037393	0.0713	0.99625	1305	1
PIK3R3	3	0.037444	0.071373	0.99625	1306	2
METAP2	3	0.037475	0.07142	0.99625	1307	2
MAP4K3	3	0.037541	0.071515	0.99625	1308	2
ANO9	3	0.037547	0.071525	0.99625	1309	1
OSBPL6	3	0.037579	0.071561	0.99625	1310	2
OR10AG1	3	0.037617	0.071614	0.99625	1311	2
FAM78B	3	0.037639	0.071646	0.99625	1312	2
CRY2	3	0.037639	0.071646	0.99625	1313	2
ZNF714	3	0.03765	0.071669	0.99625	1314	1
MEI1	3	0.037742	0.071809	0.99625	1315	2
CDH16	3	0.037753	0.071822	0.99625	1316	2
KCND1	3	0.037786	0.071884	0.99625	1317	2
NDUFA6	3	0.037802	0.071909	0.99625	1318	2
ENPEP	3	0.037805	0.071913	0.99625	1319	2
H2AFY2	3	0.037829	0.071949	0.99625	1320	2
RASL12	3	0.037856	0.072007	0.99625	1321	1
OR9K2	3	0.037878	0.072032	0.99625	1322	2
TRIM56	3	0.037908	0.072084	0.99625	1323	1
FAM171A2	3	0.037959	0.072169	0.99625	1324	2
LRP3	3	0.038042	0.072299	0.99625	1325	2
RFX4	3	0.038062	0.072334	0.99625	1326	1
PLEKHD1	3	0.038114	0.072413	0.99625	1327	1
ZYG11B	3	0.038165	0.072488	0.99625	1328	1
SNUPN	3	0.038251	0.072631	0.99625	1329	2
COMTD1	3	0.038366	0.072808	0.99625	1330	2
DEFB124	3	0.038393	0.072856	0.99625	1331	2
PCNT	3	0.038423	0.072907	0.99625	1332	1
SEMA4A	3	0.038426	0.072909	0.99625	1333	2
UGT2B4	3	0.038437	0.072927	0.99625	1334	2
BCOR	3	0.038474	0.072981	0.99625	1335	1
GLB1L3	3	0.038498	0.073016	0.99625	1336	2
CLEC18C	3	0.038526	0.073062	0.99625	1337	2
OR5B3	3	0.038531	0.073066	0.99625	1338	2
CSPP1	3	0.038547	0.073086	0.99625	1339	2
OR2B3	3	0.038569	0.073119	0.99625	1340	2
PKD1L3	3	0.038577	0.073129	0.99625	1341	1
PLA2G2E	3	0.038629	0.073208	0.99625	1342	1
MAGEB18	3	0.03868	0.073283	0.99625	1343	1
LEKR1	3	0.038768	0.073432	0.99625	1344	2
UTP11	3	0.038783	0.073455	0.99625	1345	2
KIF17	3	0.038835	0.07354	0.99625	1346	1
WFDC13	3	0.038856	0.073572	0.99625	1347	2
PLCD4	3	0.038886	0.073624	0.99625	1348	1
CAPN11	3	0.038889	0.073629	0.99625	1349	2
P2RX1	3	0.038911	0.073659	0.99625	1350	2
COG3	3	0.038938	0.073697	0.99625	1351	1
LETM1	3	0.038989	0.073776	0.99625	1352	1
AP1S2	3	0.039022	0.073827	0.99625	1353	2
EFCAB5	3	0.039041	0.073856	0.99625	1354	1
SUSD1	3	0.039044	0.073861	0.99625	1355	2
RBMS3	3	0.039092	0.073937	0.99625	1356	1
ENOPH1	3	0.039122	0.073983	0.99625	1357	2
IL33	3	0.039143	0.074021	0.99625	1358	1
PRB3	3	0.039188	0.0741	0.99625	1359	2
STC1	3	0.039195	0.074106	0.99625	1360	1
CPEB1	3	0.039199	0.074116	0.99625	1361	2
JMJD8	3	0.039246	0.074183	0.99625	1362	1
SLC12A6	3	0.039255	0.074192	0.99625	1363	2
RPL7	3	0.039298	0.074253	0.99625	1364	2
ADAMTS6	3	0.039299	0.074254	0.99625	1365	2
NAA50	3	0.039349	0.074338	0.99625	1366	2
RIMS4	3	0.039401	0.074418	0.99625	1367	1
IFNA8	3	0.039504	0.074569	0.99625	1368	1
KCNH7	3	0.039516	0.074591	0.99625	1369	2
IARS2	3	0.039538	0.074627	0.99625	1371	2
UBALD2	3	0.039538	0.074627	0.99625	1370	2
MPPE1	3	0.039555	0.07466	0.99625	1372	2
MOGS	3	0.039607	0.074745	0.99625	1373	1
RNF128	3	0.039628	0.074774	0.99625	1374	2
GABRB1	3	0.039658	0.07482	0.99625	1375	2
TMEM27	3	0.039709	0.074893	0.99625	1376	1
GPC3	3	0.039761	0.074974	0.99625	1377	1
KLHL9	3	0.039767	0.074983	0.99625	1378	2
ZNF600	3	0.039812	0.075047	0.99625	1379	1
MSMB	3	0.039864	0.075137	0.99625	1380	1
KIAA1191	3	0.039879	0.075161	0.99625	1381	2
ZNF80	3	0.039915	0.075223	0.99625	1382	1
CCDC66	3	0.039923	0.075227	0.99625	1383	2
IL12B	3	0.03994	0.075254	0.99625	1384	2
TLCD1	3	0.039967	0.075289	0.99625	1385	2
NFE4	3	0.039979	0.075316	0.99625	1386	2
POFUT2	3	0.040018	0.075376	0.99625	1387	1
SLC35F5	3	0.040063	0.075442	0.99625	1388	2
AHCY	3	0.040063	0.075442	0.99625	1389	2
SLC35B3	3	0.040172	0.075615	0.99625	1390	1
GH1	3	0.040192	0.075647	0.99625	1391	2
GTF3C2	3	0.040224	0.075692	0.99625	1392	1
PNKP	3	0.040248	0.075733	0.99625	1393	2
ZNF207	3	0.040275	0.075778	0.99625	1394	2
CLHC1	3	0.040327	0.075858	0.99625	1395	1
TMEM126B	3	0.040462	0.076072	0.99625	1396	2
CDKN2C	3	0.040481	0.076098	0.99625	1397	1
FUT5	3	0.04053	0.076174	0.99625	1398	2
PIH1D1	3	0.040532	0.076178	0.99625	1399	1
MAP1LC3A	3	0.040541	0.076194	0.99625	1400	2
NUMBL	3	0.04058	0.076259	0.99625	1401	2
PRDM10	3	0.040584	0.076268	0.99625	1402	1
PLCZ1	3	0.040608	0.076296	0.99625	1403	2
METAP1D	3	0.040635	0.076341	0.99625	1404	1
SNX17	3	0.040676	0.076417	0.99625	1405	2
KPNB1	3	0.040687	0.076434	0.99625	1406	1
GNS	3	0.040727	0.076494	0.99625	1407	2
SH3KBP1	3	0.040738	0.076514	0.99625	1408	1
SRSF5	3	0.040789	0.076605	0.99625	1409	1
KLHL29	3	0.040845	0.076688	0.99625	1410	2
DOCK4	3	0.040845	0.076688	0.99625	1411	2
FDPS	3	0.040944	0.076846	0.99625	1412	1
LATS1	3	0.040947	0.076848	0.99625	1413	2
FAHD2A	3	0.040995	0.076934	0.99625	1414	1
KIFC1	3	0.041021	0.076974	0.99625	1415	2
ESR1	3	0.041098	0.077102	0.99625	1416	2
NOL7	3	0.04114	0.077158	0.99625	1417	2
TOMM40	3	0.041149	0.077174	0.99625	1418	1
KRTAP4-1	3	0.041162	0.077197	0.99625	1419	2
CD19	3	0.041219	0.077287	0.99625	1420	2
RABEP1	3	0.041287	0.077399	0.99625	1421	2
FADS6	3	0.041355	0.077493	0.99625	1422	2
OSR1	3	0.041406	0.077566	0.99625	1424	2
CSRP2	3	0.041406	0.077565	0.99625	1423	1
ITLN1	3	0.041446	0.077626	0.99625	1425	2
OR4K14	3	0.041457	0.077645	0.99625	1426	1
DDX50	3	0.041509	0.077724	0.99625	1427	1
SS18L2	3	0.041509	0.077724	0.99625	1428	2
PEPD	3	0.041532	0.077757	0.99625	1429	2
BRCA1	3	0.041549	0.077785	0.99625	1430	2
SVOP	3	0.04156	0.077799	0.99625	1431	1
ENC1	3	0.041646	0.077921	0.99625	1432	2
TTC34	3	0.041697	0.077998	0.99625	1433	2
FBLN1	3	0.041714	0.078023	0.99625	1434	1
ANKLE1	3	0.041765	0.078112	0.99625	1435	2
RND2	3	0.041766	0.078113	0.99625	1436	1
SLC22A12	3	0.041777	0.078134	0.99625	1437	2
ARHGEF16	3	0.041817	0.078196	0.99625	1438	1
PHEX	3	0.04192	0.078365	0.99625	1439	1
SEPHS1	3	0.041971	0.07845	0.99625	1440	1
ITGAV	3	0.042103	0.078643	0.99625	1441	2
SLITRK3	3	0.042125	0.078674	0.99625	1442	1
PPM1K	3	0.042177	0.078745	0.99625	1443	1
MRPL12	3	0.042194	0.078768	0.99625	1444	2
BAG6	2	0.042266	0.078883	0.99625	1445	1
C3orf33	3	0.042303	0.078941	0.99625	1446	2
BAZ1A	3	0.042331	0.078994	0.99625	1447	1
SLC25A27	3	0.042382	0.079078	0.99625	1448	1
ADGRF1	3	0.042395	0.079093	0.99625	1449	2
PTK7	3	0.042499	0.079243	0.99625	1450	2
IFNA2	3	0.042536	0.079303	0.99625	1451	1
RPAP1	3	0.042556	0.079342	0.99625	1452	2
SLC4A8	3	0.042587	0.079387	0.99625	1453	1
OR5AP2	3	0.04269	0.079555	0.99625	1454	2
NKIRAS2	3	0.042741	0.079639	0.99625	1455	1
ZNF616	3	0.042746	0.079647	0.99625	1456	2
SAMM50	3	0.042764	0.07968	0.99625	1457	2
TERT	3	0.042793	0.079723	0.99625	1458	2
STAP2	3	0.042793	0.079723	0.99625	1459	1
ITGAE	3	0.042827	0.079774	0.99625	1460	2
MGAT2	2	0.042829	0.079779	0.99625	1461	2
OR4C11	3	0.042868	0.079845	0.99625	1462	2
POLD2	3	0.042891	0.079871	0.99625	1463	2
BTBD10	3	0.042895	0.079877	0.99625	1464	1
CES5A	3	0.042925	0.079923	0.99625	1465	2
TUFT1	3	0.042947	0.079953	0.99625	1466	2
BICD1	3	0.042966	0.079982	0.99625	1467	2
ZNF227	3	0.042983	0.080006	0.99625	1468	2
MPHOSPH10	3	0.042995	0.080027	0.99625	1469	2
DBR1	3	0.042998	0.080031	0.99625	1470	1
RPS4Y1	3	0.043049	0.080119	0.99625	1471	1
DENND1C	3	0.043101	0.080206	0.99625	1472	1
CLDN2	3	0.043128	0.08024	0.99625	1473	2
CCDC50	3	0.043152	0.080279	0.99625	1474	2
GLRB	3	0.043197	0.080347	0.99625	1475	2
AKAP1	3	0.043255	0.080441	0.99625	1476	1
IFRD1	3	0.043306	0.080542	0.99625	1477	1
TMEM158	3	0.043371	0.080644	0.99625	1478	2
ENPP7	3	0.043409	0.080707	0.99625	1479	2
ZNF441	3	0.043453	0.08077	0.99625	1480	2
ZNF316	3	0.04346	0.080779	0.99625	1481	2
ARHGEF11	3	0.043493	0.080819	0.99625	1483	2
UCN3	3	0.043493	0.080819	0.99625	1482	2
C9orf172	3	0.043517	0.080854	0.99625	1484	2
STPG1	3	0.043534	0.08088	0.99625	1485	2
CLDN12	3	0.043551	0.080912	0.99625	1486	2
RTL4	3	0.043581	0.080958	0.99625	1487	2
MCEMP1	3	0.043627	0.081033	0.99625	1489	2
CYP4Z1	3	0.043627	0.081033	0.99625	1488	2
NME3	3	0.043665	0.081096	0.99625	1490	1
ATP13A1	3	0.043691	0.081138	0.99625	1491	2
KRTAP4-8	3	0.043716	0.081185	0.99625	1492	1
SP4	3	0.043726	0.081201	0.99625	1493	2
TMEM50B	3	0.043761	0.081257	0.99625	1494	2
QARS	3	0.043768	0.081269	0.99625	1495	1
ACSS1	3	0.043779	0.081292	0.99625	1496	2
MYO5A	3	0.043808	0.081338	0.99625	1497	2
CAND2	3	0.043819	0.081353	0.99625	1498	1
ACADS	3	0.043843	0.081394	0.99625	1499	2
ZNF282	3	0.04387	0.081437	0.99625	1500	1
FZD3	3	0.043872	0.081438	0.99625	1501	2
DVL3	3	0.043901	0.081492	0.99625	1502	2
TMEM117	3	0.043922	0.081519	0.99625	1503	1
CSNK1E	3	0.043942	0.081556	0.99625	1504	2
MEGF8	3	0.043959	0.081592	0.99625	1505	2
SNTB1	3	0.043973	0.081607	0.99625	1506	1
TMEM104	3	0.044	0.08166	0.99625	1507	2
RAB1A	3	0.044024	0.081696	0.99625	1508	1
NUP155	3	0.044053	0.081742	0.99625	1509	2
CC2D2B	3	0.044076	0.081782	0.99625	1510	1
SAP130	3	0.044094	0.081805	0.99625	1511	2
PAPD4	3	0.044127	0.08186	0.99625	1512	2
PLGLB2	3	0.044158	0.081908	0.99625	1513	2
ZBED5	3	0.04417	0.081926	0.99625	1514	2
KCNC3	3	0.044223	0.082002	0.99625	1515	2
ZNF442	3	0.044229	0.082013	0.99625	1516	1
CENPH	3	0.044281	0.082081	0.99625	1517	1
FOXD4L3	3	0.044299	0.082103	0.99625	1518	2
STXBP6	3	0.044383	0.082237	0.99625	1519	1
FAP	3	0.044393	0.082246	0.99625	1520	2
SMIM24	3	0.044435	0.082318	0.99625	1521	1
WDR77	3	0.044469	0.082362	0.99625	1522	2
ATP2B2	3	0.044486	0.08239	0.99625	1523	1
PRKAG3	3	0.044516	0.082425	0.99625	1525	2
APOA5	3	0.044516	0.082425	0.99625	1524	2
PRKAR2B	3	0.044537	0.082459	0.99625	1526	1
CEP120	3	0.044545	0.08247	0.99625	1527	2
MRGPRG	3	0.044588	0.08254	0.99625	1528	1
GSDMD	3	0.044598	0.082556	0.99625	1529	2
PIK3C2G	3	0.044639	0.082625	0.99625	1530	2
SLC51A	3	0.044691	0.08271	0.99625	1531	2
LRRC28	3	0.044742	0.082791	0.99625	1532	1
CAMK2N2	3	0.044792	0.082865	0.99625	1533	2
THAP6	3	0.044793	0.082866	0.99625	1534	1
LCE3E	3	0.044845	0.082951	0.99625	1535	1
COL4A2	3	0.044875	0.083003	0.99625	1536	2
ADAMTSL4	3	0.044896	0.083033	0.99625	1537	1
SLC52A2	3	0.044934	0.083083	0.99625	1538	2
PRAM1	3	0.044947	0.083104	0.99625	1539	2
PPP1R13L	3	0.044957	0.083119	0.99625	1540	2
DDX54	2	0.044988	0.083161	0.99625	1541	1
FCRLA	3	0.04505	0.083262	0.99625	1542	1
ASTE1	3	0.045087	0.083321	0.99625	1543	2
GABRE	3	0.045099	0.083341	0.99625	1544	2
SELENOF	3	0.045101	0.083344	0.99625	1545	1
GSTA2	3	0.045128	0.083386	0.99625	1546	2
BEX2	3	0.045194	0.083494	0.99625	1547	2
RNLS	3	0.045203	0.083508	0.99625	1548	1
KIAA2022	3	0.045205	0.083511	0.99625	1549	2
DPEP1	3	0.045253	0.083573	0.99625	1550	2
FAM161B	2	0.045254	0.083578	0.99625	1551	2
MBD3L4	3	0.045255	0.083579	0.99625	1552	2
CHST8	3	0.045306	0.083655	0.99625	1553	1
REV3L	3	0.045383	0.083781	0.99625	1555	1
ZNF521	3	0.045383	0.083781	0.99625	1554	1
MMD2	3	0.045395	0.0838	0.99625	1556	2
SP1	3	0.045448	0.083885	0.99625	1557	2
ATP8B3	3	0.04546	0.083903	0.99625	1558	1
CFD	3	0.045466	0.083917	0.99625	1559	2
OR10P1	3	0.045511	0.083976	0.99625	1560	2
KPRP	3	0.045549	0.084034	0.99625	1561	2
CKMT1A	3	0.045562	0.084057	0.99625	1562	1
SLC25A40	3	0.045596	0.084103	0.99625	1563	2
DDX19B	3	0.045613	0.084125	0.99625	1564	1
LUZP4	3	0.04562	0.084137	0.99625	1565	2
C1RL	3	0.045644	0.084175	0.99625	1566	2
IMMT	3	0.045656	0.084193	0.99625	1567	2
STBD1	3	0.045665	0.084206	0.99625	1568	1
CCT2	3	0.045709	0.084288	0.99625	1569	2
HNF4G	3	0.045716	0.084298	0.99625	1570	1
JDP2	3	0.045739	0.084334	0.99625	1571	2
TNKS2	3	0.045775	0.084403	0.99625	1572	2
TBC1D9B	3	0.045818	0.084462	0.99625	1573	1
PHF21B	3	0.045869	0.084537	0.99625	1574	1
PSMB1	3	0.045876	0.084549	0.99625	1575	2
OR52A5	3	0.045921	0.084619	0.99625	1576	1
SMIM15	3	0.045941	0.084653	0.99625	1577	2
IPCEF1	3	0.045998	0.084736	0.99625	1578	1
TRIM45	3	0.046025	0.084773	0.99625	1579	2
USP17L29	1	0.046043	0.084804	0.99625	1581	1
MAK16	3	0.046043	0.084804	0.99625	1580	2
MSH4	3	0.046072	0.084839	0.99625	1582	2
PGAM5	3	0.046074	0.084843	0.99625	1583	1
GNL3	3	0.046126	0.084921	0.99625	1584	1
NSMAF	3	0.046126	0.084922	0.99625	1585	2
WDR86	3	0.04615	0.084957	0.99625	1586	2
GAD1	3	0.046177	0.085003	0.99625	1587	2
CRYBA2	3	0.046222	0.085076	0.99625	1588	2
PIP4K2C	3	0.046228	0.085082	0.99625	1589	1
TMEM257	3	0.046275	0.085157	0.99625	1590	2
TPP1	3	0.04633	0.085235	0.99625	1591	1
STRC	3	0.046382	0.085323	0.99625	1592	1
WDCP	3	0.046401	0.08536	0.99625	1593	2
NIPAL3	3	0.046433	0.085416	0.99625	1594	1
SF3A1	3	0.046484	0.085487	0.99625	1595	2
RASGRF2	3	0.046491	0.085501	0.99625	1596	2
INSRR	3	0.046535	0.085582	0.99625	1597	1
REST	3	0.046586	0.08568	0.99625	1598	2
OR2B2	3	0.046623	0.085734	0.99625	1599	2
ACAT1	3	0.046638	0.085759	0.99625	1600	1
GRIN2B	3	0.046677	0.085818	0.99625	1601	2
HSPH1	3	0.046701	0.085849	0.99625	1602	2
PDCD7	3	0.046714	0.085867	0.99625	1604	1
SPATA31C1	3	0.046714	0.085867	0.99625	1603	1
AGTRAP	3	0.046719	0.085872	0.99625	1605	2
ZNF84	3	0.046773	0.085961	0.99625	1606	2
LCN1	3	0.046791	0.085991	0.99625	1607	1
AKR1C2	3	0.046815	0.086019	0.99625	1608	2
F7	3	0.046827	0.086037	0.99625	1609	2
ACOXL	3	0.046894	0.086152	0.99625	1610	1
CIC	3	0.046911	0.086187	0.99625	1611	2
CDT1	3	0.046935	0.086225	0.99625	1612	2
IRX5	3	0.046945	0.086244	0.99625	1613	1
CA13	3	0.046953	0.086261	0.99625	1614	2
IGF2	3	0.046996	0.086319	0.99625	1615	1
MRPS16	3	0.047031	0.086379	0.99625	1616	2
MAGEA4	3	0.047047	0.086401	0.99625	1617	1
IL36G	3	0.047098	0.086473	0.99625	1618	1
PDE8A	3	0.047176	0.086607	0.99625	1619	2
RNPEP	3	0.047201	0.086651	0.99625	1620	2
GPR89A	3	0.047266	0.086749	0.99625	1621	2
GSDMC	3	0.047303	0.086802	0.99625	1622	1
CTAGE8	3	0.047332	0.086849	0.99625	1623	2
TIPARP	3	0.047354	0.086881	0.99625	1624	1
MRPL37	3	0.047381	0.086928	0.99625	1625	2
FER	3	0.047405	0.086967	0.99625	1626	1
PLRG1	3	0.047423	0.087	0.99625	1627	2
EIF2AK2	3	0.047508	0.087131	0.99625	1628	1
GAS2L3	3	0.047544	0.087182	0.99625	1629	2
NRAS	3	0.047544	0.087182	0.99625	1630	2
SEC63	3	0.047574	0.087225	0.99625	1631	2
INSL3	3	0.04761	0.087275	0.99625	1632	1
PTAFR	3	0.047677	0.087385	0.99625	1633	2
ARHGEF37	3	0.047701	0.087425	0.99625	1634	2
C1orf189	3	0.047712	0.087444	0.99625	1635	2
LMBRD2	3	0.047768	0.087534	0.99625	1636	2
ZNF768	3	0.047815	0.087605	0.99625	1637	1
MCHR1	3	0.047866	0.087691	0.99625	1638	1
HHIPL1	3	0.047917	0.087757	0.99625	1639	1
RGPD2	3	0.047968	0.087834	0.99625	1640	1
FXR2	3	0.048017	0.08791	0.99625	1641	2
PCDHA11	3	0.048019	0.087915	0.99625	1642	1
PIN1	3	0.048035	0.087945	0.99625	1643	2
SETD3	3	0.048047	0.087962	0.99625	1644	2
VSTM2A	3	0.048071	0.088004	0.99625	1645	2
IGSF21	3	0.04809	0.088035	0.99625	1646	2
TPM2	3	0.048096	0.088046	0.99625	1648	1
RNASE9	3	0.048096	0.088046	0.99625	1647	2
FAM110D	3	0.048163	0.088157	0.99625	1649	2
GSTM4	3	0.048173	0.088173	0.99625	1650	2
PCGF2	3	0.048224	0.088245	0.99625	1651	1
ANKRD20A3	2	0.048263	0.088306	0.99625	1652	2
EZH2	3	0.048275	0.088323	0.99625	1653	1
OR1A1	3	0.048326	0.088412	0.99625	1654	2
VPS36	3	0.048364	0.088479	0.99625	1655	2
B4GALT2	3	0.048377	0.088498	0.99625	1656	1
APP	3	0.048454	0.088613	0.99625	1658	2
LRRC56	3	0.048454	0.088613	0.99625	1657	1
ALKBH7	3	0.048473	0.088643	0.99625	1659	2
CYP27C1	3	0.048522	0.088728	0.99625	1660	2
PPDPF	3	0.048531	0.088742	0.99625	1661	1
ZNF296	3	0.048633	0.088896	0.99625	1662	2
LRRCC1	3	0.048669	0.088949	0.99625	1663	2
PSG2	3	0.048684	0.088979	0.99625	1664	1
SLC39A5	3	0.048735	0.089055	0.99625	1665	1
KEAP1	3	0.048786	0.089142	0.99625	1666	1
FOXD2	3	0.048888	0.089321	0.99625	1667	1
SRY	3	0.048956	0.089421	0.99625	1668	2
XXYLT1	3	0.048991	0.089472	0.99625	1669	1
FAM198A	3	0.049042	0.089542	0.99625	1670	1
SF3B1	3	0.049073	0.0896	0.99625	1671	2
ZNRD1	3	0.049144	0.089697	0.99625	1672	2
SQSTM1	3	0.049147	0.089698	0.99625	1673	2
CCL24	3	0.049171	0.089739	0.99625	1674	2
ZNF331	3	0.049195	0.089777	0.99625	1675	1
FXN	3	0.049245	0.089859	0.99625	1676	2
FAM13C	3	0.049246	0.08986	0.99625	1677	1
MRPS14	3	0.049348	0.090026	0.99625	1678	2
STX12	3	0.04938	0.090091	0.99625	1679	2
SIPA1L2	3	0.049411	0.090139	0.99625	1680	2
ACSL6	3	0.049451	0.0902	0.99625	1681	1
ADPRM	3	0.049502	0.090292	0.99625	1682	2
CD33	3	0.049515	0.09031	0.99625	1683	2
FAM69A	3	0.049553	0.090368	0.99625	1684	2
JSRP1	3	0.049565	0.090381	0.99625	1685	2
FZD1	3	0.049602	0.090437	0.99625	1686	2
LRIT3	3	0.049629	0.090479	0.99625	1687	1
CHRAC1	3	0.049713	0.090606	0.99625	1688	2
OPRL1	3	0.049757	0.090667	0.99625	1689	1
COPS9	3	0.049793	0.090724	0.99625	1690	2
UQCRB	3	0.049808	0.090741	0.99625	1691	1
NFATC2	3	0.049898	0.090877	0.99625	1692	2
WDR92	3	0.049916	0.090901	0.99625	1693	2
CSMD3	3	0.049936	0.090933	0.99625	1694	1
GJA8	3	0.050013	0.091057	0.99625	1695	1
MED23	3	0.050059	0.091127	0.99625	1696	2
NMBR	3	0.050096	0.091189	0.99625	1697	2
CYFIP1	3	0.050139	0.091252	0.99625	1698	2
PLEK2	3	0.050166	0.091288	0.99625	1699	2
SLC5A8	3	0.050176	0.091303	0.99625	1700	2
ATXN7L2	3	0.050214	0.09136	0.99625	1701	2
XCL2	3	0.050268	0.091448	0.99625	1702	1
NFATC2IP	3	0.050306	0.091508	0.99625	1703	2
ANKRD20A2	3	0.050319	0.091527	0.99625	1704	1
OR2A2	3	0.05037	0.09161	0.99625	1705	2
PCIF1	3	0.050447	0.091723	0.99625	1706	1
PLD1	3	0.050447	0.091723	0.99625	1707	1
S100A6	3	0.050449	0.091729	0.99625	1708	2
HFM1	3	0.050523	0.091822	0.99625	1709	1
BRD2	3	0.050542	0.091844	0.99625	1710	2
TMEM26	3	0.050567	0.091888	0.99625	1711	2
OR5H2	3	0.050574	0.091899	0.99625	1712	1
RRAGC	3	0.050617	0.09197	0.99625	1713	2
OR6X1	3	0.050625	0.091987	0.99625	1714	1
C4orf22	3	0.050648	0.092018	0.99625	1715	2
APOL2	3	0.050702	0.092096	0.99625	1716	2
LANCL2	3	0.050717	0.092115	0.99625	1717	2
RAP2A	3	0.050729	0.092134	0.99625	1718	2
LOC100131150	3	0.05076	0.092187	0.99625	1719	2
MPC1	3	0.050779	0.092208	0.99625	1720	2
TES	3	0.050816	0.092275	0.99625	1721	2
RANBP9	3	0.050829	0.092291	0.99625	1722	2
INTS2	3	0.05083	0.092292	0.99625	1723	1
TM4SF1	3	0.050906	0.092411	0.99625	1724	1
PQLC2L	3	0.050983	0.092528	0.99625	1725	1
AIF1L	3	0.050997	0.092549	0.99625	1726	2
KLRC4-KLRK1	3	0.051059	0.092643	0.99625	1727	1
USP17L25	2	0.051107	0.09271	0.99625	1728	1
PAGE2	3	0.051136	0.092759	0.99625	1729	2
HLA-DMB	3	0.051191	0.092831	0.99625	1730	2
RGPD6	3	0.051266	0.092943	0.99625	1731	2
C5orf46	3	0.051291	0.092985	0.99625	1732	2
RBM41	3	0.051391	0.09314	0.99625	1733	1
ZNF705B	3	0.051403	0.093155	0.99625	1734	2
ZNF658	3	0.051416	0.093171	0.99625	1735	2
TSTD3	3	0.051428	0.093184	0.99625	1736	2
ROS1	3	0.051493	0.09328	0.99625	1737	2
DGCR6	3	0.051544	0.093369	0.99625	1738	1
CDR2	3	0.051595	0.093443	0.99625	1739	1
EIF4ENIF1	3	0.051616	0.093471	0.99625	1740	2
SUPT3H	3	0.051646	0.093523	0.99625	1741	1
ZNF431	3	0.051692	0.093591	0.99625	1742	2
APC2	3	0.051697	0.093598	0.99625	1743	1
GALK2	2	0.051759	0.093698	0.99625	1744	1
SLC6A20	3	0.051761	0.093699	0.99625	1746	2
KIFC3	3	0.051761	0.093699	0.99625	1745	2
PHC1	3	0.051799	0.093763	0.99625	1747	1
PDXDC1	3	0.051817	0.093787	0.99625	1748	2
RAB3D	3	0.051901	0.09393	0.99625	1749	1
SLC4A4	3	0.051978	0.094042	0.99625	1751	1
FAM50A	3	0.051978	0.094042	0.99625	1750	1
TEX13B	3	0.05205	0.094176	0.99625	1752	2
NPTX2	3	0.052054	0.094185	0.99625	1753	1
PICALM	3	0.052107	0.094265	0.99625	1754	2
CHAC2	3	0.052126	0.0943	0.99625	1755	2
CCDC114	3	0.052207	0.094414	0.99625	1756	1
VWDE	3	0.052271	0.094509	0.99625	1757	2
SYNGR2	3	0.052284	0.094527	0.99625	1758	1
ADH5	3	0.05229	0.094537	0.99625	1760	2
MGAT5	3	0.05229	0.094537	0.99625	1759	2
CCL2	3	0.052308	0.094564	0.99625	1761	2
OR52B6	3	0.052334	0.094605	0.99625	1762	2
PRDM8	3	0.052353	0.094642	0.99625	1764	2
PPP5D1	3	0.052353	0.094642	0.99625	1763	2
NLRP8	3	0.05236	0.094654	0.99625	1765	2
ALG6	3	0.052397	0.094703	0.99625	1766	2
UTP3	3	0.05241	0.09472	0.99625	1767	2
IDUA	3	0.052411	0.094722	0.99625	1768	1
SYNC	3	0.052435	0.094763	0.99625	1769	2
ACTN1	3	0.052488	0.094839	0.99625	1771	2
MGAT4C	3	0.052488	0.094839	0.99625	1770	1
IL24	3	0.052517	0.09488	0.99625	1772	2
KRT13	3	0.052564	0.094953	0.99625	1773	1
SP7	3	0.052574	0.094965	0.99625	1774	2
PTGFR	3	0.052586	0.094983	0.99625	1775	2
SNAPC1	3	0.052615	0.095031	0.99625	1776	1
USP30	3	0.052624	0.095045	0.99625	1777	2
MTFR1	3	0.052666	0.095104	0.99625	1778	2
SPATA25	3	0.052717	0.095188	0.99625	1779	1
ALDH6A1	3	0.052768	0.095269	0.99625	1780	1
AIFM2	3	0.052795	0.095308	0.99625	1782	2
RBMXL2	3	0.052795	0.095308	0.99625	1781	2
POTEB2	3	0.052819	0.095344	0.99625	1783	1
NOB1	3	0.052827	0.09536	0.99625	1784	2
TMCO3	3	0.05287	0.095418	0.99625	1785	1
CXCL8	3	0.052921	0.095505	0.99625	1786	1
PLIN3	3	0.052967	0.095571	0.99625	1787	2
IRX3	3	0.052972	0.095579	0.99625	1788	1
RSPO3	3	0.053011	0.095629	0.99625	1789	2
SCRT1	3	0.053023	0.095648	0.99625	1790	1
GLT8D1	3	0.053043	0.095678	0.99625	1791	2
SLC34A2	3	0.053227	0.095942	0.99625	1792	1
NTAN1	3	0.053278	0.096021	0.99625	1793	1
ALKAL1	3	0.05331	0.096067	0.99625	1794	2
ACP2	3	0.053367	0.096153	0.99625	1795	2
COX7B2	3	0.053418	0.096234	0.99625	1796	2
TSR1	3	0.053481	0.096331	0.99625	1797	2
UBA1	3	0.053532	0.096408	0.99625	1798	1
FTSJ1	3	0.053545	0.096431	0.99625	1799	2
RSF1	3	0.053577	0.096484	0.99625	1800	2
IL36A	3	0.053583	0.096491	0.99625	1801	2
HIST1H2AE	3	0.053622	0.09656	0.99625	1802	2
FAM198B	3	0.053634	0.096583	0.99625	1803	1
PLCG1	3	0.05366	0.09662	0.99625	1804	2
PTMS	3	0.053685	0.096656	0.99625	1805	1
MAPK10	3	0.053692	0.09667	0.99625	1806	2
TARS	3	0.053736	0.096734	0.99625	1807	2
GDI1	3	0.053769	0.096777	0.99625	1808	2
ZNF114	3	0.053787	0.096813	0.99625	1809	1
UCP2	3	0.053788	0.096814	0.99625	1810	2
HIST1H1T	3	0.053839	0.096895	0.99625	1811	2
MUC7	3	0.053889	0.096971	0.99625	1812	1
SORT1	3	0.053903	0.096992	0.99625	1813	2
PBX3	3	0.05394	0.097047	0.99625	1814	1
HOXC11	3	0.053991	0.097134	0.99625	1815	1
F2RL3	3	0.054042	0.097203	0.99625	1816	2
CCNE1	3	0.054093	0.097275	0.99625	1817	2
OR2G2	3	0.054144	0.097345	0.99625	1818	1
INSR	3	0.054195	0.097422	0.99625	1819	1
GPT	3	0.05421	0.097447	0.99625	1820	2
PBX4	3	0.054246	0.097501	0.99625	1821	1
ZNF726	3	0.054296	0.097577	0.99625	1822	1
C16orf91	3	0.054306	0.097592	0.99625	1823	2
HOXC5	3	0.05439	0.097718	0.99625	1824	2
ZNF391	3	0.054398	0.097737	0.99625	1825	1
SSPO	3	0.054449	0.097797	0.99625	1826	1
INTS3	3	0.054473	0.097836	0.99625	1827	2
XPNPEP1	3	0.054493	0.097865	0.99625	1828	2
ZNF506	3	0.054493	0.097865	0.99625	1829	2
NR6A1	3	0.054544	0.09795	0.99625	1830	2
RANBP1	3	0.054544	0.09795	0.99625	1831	2
NMNAT1	3	0.05457	0.097996	0.99625	1832	2
ZNF620	3	0.054602	0.098053	0.99625	1833	2
GIPC2	3	0.054602	0.098053	0.99625	1834	1
DERL1	3	0.054704	0.098204	0.99625	1835	1
KIF16B	3	0.054705	0.098205	0.99625	1836	2
BCL2L2-PABPN1	3	0.054806	0.098386	0.99625	1837	2
PPP1CC	3	0.054808	0.098392	0.99625	1838	2
CLPS	3	0.054834	0.09843	0.99625	1839	2
COX7B	3	0.054856	0.09847	0.99625	1840	1
TMEM255A	3	0.054924	0.098577	0.99625	1841	2
CASS4	3	0.054958	0.098636	0.99625	1842	1
LYVE1	3	0.054988	0.098679	0.99625	1843	2
SLC22A9	3	0.055009	0.09871	0.99625	1844	1
ZCCHC10	3	0.055162	0.09893	0.99625	1845	1
NFYC	3	0.055195	0.098989	0.99625	1846	2
RWDD1	3	0.055213	0.099012	0.99625	1847	1
RPL9	3	0.055264	0.09908	0.99625	1848	1
GSKIP	3	0.055292	0.099137	0.99625	1850	2
OR8B8	3	0.055292	0.099137	0.99625	1849	2
GARNL3	3	0.055416	0.099318	0.99625	1851	2
MIEF1	3	0.055441	0.099353	0.99625	1852	2
CHCHD1	3	0.055467	0.099396	0.99625	1853	1
RFX2	3	0.055518	0.099464	0.99625	1854	1
USO1	3	0.055551	0.099521	0.99625	1855	2
DICER1	3	0.055569	0.099536	0.99625	1856	1
SDR39U1	3	0.055583	0.099564	0.99625	1857	2
CSRNP3	3	0.05562	0.099622	0.99625	1858	1
NTSR1	3	0.055671	0.099697	0.99625	1859	1
ANKDD1B	3	0.055681	0.09971	0.99625	1860	2
CTXN2	3	0.055681	0.09971	0.99625	1861	2
RAB40B	3	0.055722	0.099769	0.99625	1862	1
PRORY	3	0.055732	0.099786	0.99625	1863	2
UGT1A10	3	0.055778	0.099852	0.99625	1864	2
INSL6	3	0.055823	0.09993	0.99625	1865	2
DEFA5	3	0.055869	0.1	0.99625	1866	2
KCNAB1	3	0.055874	0.10001	0.99625	1867	2
DDX3X	3	0.055921	0.10008	0.99625	1868	2
GTF2IRD1	3	0.055925	0.10008	0.99625	1869	1
ZNF831	3	0.055976	0.10016	0.99625	1870	2
CALHM3	3	0.056005	0.10021	0.99625	1871	2
BEAN1	3	0.056025	0.10024	0.99625	1872	2
EPS15L1	3	0.056044	0.10027	0.99625	1873	2
LRRFIP1	3	0.056078	0.10032	0.99625	1874	1
XRRA1	3	0.056128	0.10039	0.99625	1875	1
C1orf61	3	0.056142	0.10041	0.99625	1876	2
RTL9	3	0.056205	0.1005	0.99625	1878	2
STRADA	3	0.056205	0.1005	0.99625	1877	2
ALS2	3	0.056259	0.10058	0.99625	1879	2
SSBP1	3	0.056272	0.1006	0.99625	1880	2
C6orf62	3	0.056281	0.10061	0.99625	1881	1
STT3A	3	0.056332	0.1007	0.99625	1882	1
ANKRD20A4	1	0.056349	0.10073	0.99625	1883	1
FAM107A	3	0.05635	0.10073	0.99625	1884	2
UHMK1	3	0.056383	0.10078	0.99625	1885	1
NMUR1	3	0.056409	0.10082	0.99625	1886	2
B4GALNT4	3	0.056434	0.10086	0.99625	1887	2
STEAP3	3	0.056484	0.10094	0.99625	1888	2
MEFV	3	0.056494	0.10095	0.99625	1889	2
FAM240A	3	0.056535	0.10102	0.99625	1890	1
FEV	3	0.056586	0.10109	0.99625	1891	1
USP31	3	0.056637	0.10118	0.99625	1892	1
OR10G3	3	0.056764	0.10137	0.99625	1893	1
PAQR3	3	0.056764	0.10137	0.99625	1894	1
MON1B	3	0.05684	0.10148	0.99625	1895	2
COBL	3	0.05684	0.10148	0.99625	1896	2
XIRP1	3	0.056891	0.10156	0.99625	1897	1
HERC4	3	0.056939	0.10164	0.99625	1898	2
SLC15A1	3	0.056942	0.10164	0.99625	1899	1
KCNK4	3	0.056984	0.10171	0.99625	1900	2
LURAP1L	3	0.056984	0.10171	0.99625	1901	2
EFNB3	3	0.057069	0.10184	0.99625	1902	1
RNFT2	3	0.057069	0.10184	0.99625	1903	1
RBM5	3	0.057145	0.10196	0.99625	1904	2
CENPI	3	0.057188	0.10202	0.99625	1905	2
ANKS6	3	0.057196	0.10203	0.99625	1906	2
HEXIM2	3	0.057267	0.10215	0.99625	1907	2
NR5A1	3	0.057293	0.1022	0.99625	1908	2
EXO5	3	0.057372	0.1023	0.99625	1909	2
GUCY2D	3	0.057404	0.10235	0.99625	1910	2
FOXJ3	3	0.057464	0.10243	0.99625	1911	2
WDR5B	3	0.057475	0.10245	0.99625	1912	1
ACVRL1	3	0.057477	0.10245	0.99625	1913	2
PTPRM	3	0.05751	0.1025	0.99625	1914	2
EXOSC3	3	0.057549	0.10255	0.99625	1915	2
SYT16	3	0.057552	0.10255	0.99625	1916	1
DUSP4	3	0.057569	0.10258	0.99625	1917	2
GLI2	3	0.057602	0.10263	0.99625	1918	1
S100A9	3	0.057653	0.10271	0.99625	1919	1
GRXCR2	3	0.057806	0.10294	0.99625	1920	1
GPAT2	3	0.057856	0.10302	0.99625	1921	1
OR2M2	3	0.057872	0.10304	0.99625	1922	2
ATF7	3	0.057898	0.10308	0.99625	1923	2
GH2	3	0.057907	0.10309	0.99625	1924	1
CLDN17	3	0.057958	0.10316	0.99625	1925	2
PARP8	3	0.057984	0.1032	0.99625	1927	2
PROP1	3	0.057984	0.1032	0.99625	1926	2
IFIT2	3	0.058009	0.10324	0.99625	1928	1
RAMP2	3	0.058097	0.10337	0.99625	1929	2
UCN	3	0.05811	0.10339	0.99625	1930	1
IFNL2	3	0.058116	0.1034	0.99625	1931	2
KLF14	3	0.058161	0.10346	0.99625	1932	1
RIPPLY2	3	0.058212	0.10354	0.99625	1933	2
EIF3M	3	0.058275	0.10365	0.99625	1934	2
YIPF4	3	0.058314	0.1037	0.99625	1935	2
TDRD5	3	0.058415	0.10385	0.99625	1936	2
ORC6	3	0.058441	0.10389	0.99625	1937	2
LYAR	3	0.058507	0.10399	0.99625	1938	2
LGALS12	3	0.058517	0.10401	0.99625	1939	1
SHC4	3	0.058567	0.10408	0.99625	1940	2
CLNS1A	3	0.058613	0.10415	0.99625	1941	2
MRPL51	3	0.058653	0.10422	0.99625	1942	2
PAPPA2	3	0.058713	0.10432	0.99625	1943	2
UBTF	3	0.05872	0.10433	0.99625	1944	1
ALPPL2	3	0.058746	0.10437	0.99625	1945	2
C19orf24	3	0.058772	0.10441	0.99625	1946	2
GALNT3	3	0.058796	0.10445	0.99625	1947	1
PLIN1	3	0.058796	0.10445	0.99625	1948	1
IQSEC2	3	0.058832	0.10451	0.99625	1949	2
CTF1	3	0.058852	0.10453	0.99625	1950	2
TEX264	3	0.058872	0.10457	0.99625	1951	1
SPATA5	3	0.058879	0.10458	0.99625	1952	2
GRN	3	0.058899	0.10462	0.99625	1953	2
DEFB103A	3	0.058932	0.10467	0.99625	1954	2
AZIN1	3	0.058958	0.10471	0.99625	1955	2
TRIM41	3	0.058973	0.10473	0.99625	1956	2
SEMA4D	3	0.059032	0.10481	0.99625	1957	2
SHISA6	3	0.059126	0.10496	0.99625	1958	1
SBNO1	3	0.059176	0.10504	0.99625	1959	1
RRS1	3	0.059227	0.10512	0.99625	1960	1
CFHR3	3	0.059278	0.1052	0.99625	1962	2
PAX8	3	0.059278	0.1052	0.99625	1961	1
LOC388436	3	0.059318	0.10526	0.99625	1963	2
ASIC3	3	0.059329	0.10528	0.99625	1964	1
TENM4	3	0.059378	0.10536	0.99625	1965	2
ASGR1	3	0.05943	0.10544	0.99625	1966	1
SKOR1	3	0.059452	0.10547	0.99625	1967	2
TTL	3	0.059478	0.10552	0.99625	1968	2
SPATC1	3	0.059481	0.10553	0.99625	1969	2
KPNA5	3	0.059532	0.1056	0.99625	1970	1
SNX29	3	0.059558	0.10565	0.99625	1971	2
DCAF13	3	0.059572	0.10566	0.99625	1972	2
OTUD5	3	0.059582	0.10568	0.99625	1973	2
LSR	3	0.059598	0.1057	0.99625	1974	2
CPLX1	3	0.059633	0.10576	0.99625	1975	1
CD68	3	0.059684	0.10583	0.99625	1976	1
FUT3	3	0.059785	0.10597	0.99625	1977	1
LRRC63	3	0.059836	0.10605	0.99625	1978	1
SERPINC1	3	0.059937	0.10622	0.99625	1979	1
KIAA1143	3	0.060007	0.10631	0.99625	1980	2
OR6C65	3	0.06004	0.10636	0.99625	1981	2
ZFHX2	3	0.060054	0.10638	0.99625	1982	2
FAM13B	3	0.060188	0.10658	0.99625	1983	2
NAALADL2	3	0.060191	0.10658	0.99625	1984	1
FXYD6-FXYD2	3	0.060215	0.10661	0.99625	1985	2
CELSR2	3	0.060235	0.10664	0.99625	1986	2
XRN2	3	0.060242	0.10665	0.99625	1987	2
PWP2	3	0.060295	0.10672	0.99625	1988	2
ATG12	3	0.060342	0.1068	0.99625	1989	2
PLEC	3	0.060409	0.10691	0.99625	1990	2
ROGDI	3	0.060419	0.10692	0.99625	1991	2
THAP4	3	0.060495	0.10703	0.99625	1992	2
ZNF730	3	0.060546	0.10711	0.99625	1993	1
OR1J4	3	0.060597	0.10718	0.99625	1994	1
KRTAP3-3	3	0.060618	0.10721	0.99625	1995	2
HOXA9	3	0.060631	0.10723	0.99625	1996	2
FREM1	3	0.060698	0.10734	0.99625	1997	1
DDB1	3	0.060719	0.10737	0.99625	1998	2
FAM160B1	3	0.060749	0.10742	0.99625	1999	1
[truncated: 16,888 more rows]
