# Supplementary material for: A CRISPR activation screen identifies genes that enhance SARS-CoV-2 infection
Source: Protein Cell. 2022 Aug 23;14(1):64–8. doi: 10.1093/procel/pwac036 (PMC9871949; doi:10.1093/procel/pwac036)
Supplement: pwac036_suppl_Supplementary_Table_S2 [file pwac036_suppl_supplementary_table_s2.xlsx]

## Sheet: Sheet1
Primers for viral genes and internal control
nCoV-N-Fwd	5'-GACCCCAAAATCAGCGAAAT-3'
nCoV-N-Rev	5'-TCTGGTTACTGCCAGTTGAATCTG-3'
nCoV-N-Probe	5'-FAM-ACCCCGCATTACGTTTGGTGGACC-BHQ1-3'
hACTB-Fwd	5'-ACAGAGCCTCGCCTTTG-3'
hACTB-Rev	5'-CCTTGCACATGCCGGAG-3'
hACTB-Probe	5'-FAM-TCATCCATGGTGAGCTGGCGG-BHQ1-3'
Sdha-Fwd	5'-GGAACACTCCAAAAACAG-3'
Sdha-Rev	5'-CCACAGCATCAAATTCAT-3'
Sdha-Probe	5'-FAM-CCTGCGGCTTTCACTTCTCT-BHQ1-3'
HCoV-229E-Fwd	5'-TACTCGAGGTTCCGTCTCGT-3'
HCoV-229E-Rev	5'-CAAGTGTCACACGGTTGCAG-3'
hSIGLEC1-Fwd	5'-CCTCGGGGAGGAACATCCTT-3'
hSIGLEC1-Rev	5'-AGGCGTACCCCATCCTTGA-3'
hGAPDH-Fwd	5'-ACAACTTTGGTATCGTGGAAGG-3'
hGAPDH-Rev	5'-GCCATCACGCCACAGTTTC-3'
Sdha-Fwd	5'-GGAACACTCCAAAAACAGACCT-3'
Sdha-Rev	5'-CCACCACTGGGTATTGAGTAGAA-3'
Primers for detectoin of cytokines and chemokines
Ifnb-Fwd	5'-AGCTCCAAGAAAGGACGAACA-3'
Ifnb-Rev	5'-GCCCTGTAGGTGAGGTTGAT-3'
Ifng-Fwd	5'-ACAGCAAGGCGAAAAAGGATG-3'
Ifng-Rev	5'-TGGTGGACCACTCGGATGA-3'
Ifnar1-Fwd	5'-AGCGTCTGGAAATACCTGTGTC-3'
Ifnar1-Rev	5'-CTCAGCCGTCAGAAGTACAAGG-3'
Tnfa-Fwd	5'-TCTGTCTACTGAACTTCGGGGTG-3'
Tnfa-Rev	5'-ACTTGGTGGTTTGCTACGACG-3'
Il1b-Fwd	5'-GAAATGCCACCTTTTGACAGTG-3'
Il1b-Rev	5'-TGGATGCTCTCATCAGGACAG-3'
Il6-Fwd	5'-TGAACAACGATGATGCACTTG-3'
Il6-Rev	5'-CTGAAGGACTCTGGCTTTGTC-3'
Il7-Fwd	5'-TTCCTCCACTGATCCTTGTTCT-3'
Il7-Rev	5'-AGCAGCTTCCTTTGTATCATCAC-3'
Il11-Fwd	5'-TGTTCTCCTAACCCGATCCCT-3'
Il11-Rev	5'-CAGGAAGCTGCAAAGATCCCA-3'
Il12a-Fwd	5'-CTGTGCCTTGGTAGCATCTATG-3'
Il12a-Rev	5'-GCAGAGTCTCGCCATTATGATTC-3'
Il18-Fwd	5'-GACTCTTGCGTCAACTTCAAGG-3'
Il18-Rev	5'-CAGGCTGTCTTTTGTCAACGA-3'
Il28-Fwd	5'-AGTGGAAGCAAAGGATTG-3'
Il28-Rev	5'-GAGATGAGGTGGGAACTG-3'
Cxcl1-Fwd	5'-CTGGGATTCACCTCAAGAACATC-3'
Cxcl1-Rev	5'-CAGGGTCAAGGCAAGCCTC-3'
Cxcl10-Fwd	5'-CCAAGTGCTGCCGTCATTTTC-3'
Cxcl10-Rev	5'-GGCTCGCAGGGATGATTTCAA-3'
Cxcl11-Fwd	5'-GGCTTCCTTATGTTCAAACAGGG-3'
Cxcl11-Rev	5'-GCCGTTACTCGGGTAAATTACA-3'
Ccl2-Fwd	5'-TAAAAACCTGGATCGGAACCAAA-3'
Ccl2-Rev	5'-GCATTAGCTTCAGATTTACGGGT-3'
Ccl5-Fwd	5'-GCTGCTTTGCCTACCTCTCC-3'
Ccl5-Rev	5'-TCGAGTGACAAACACGACTGC-3'
Vegfa-Fwd	5'-GCACATAGAGAGAATGAGCTTCC-3'
Vegfa-Rev	5'-CTCCGCTCTGAACAAGGCT-3'
hTNFa-Fwd	5'-CCTCTCTCTAATCAGCCCTCTG-3'
hTNFa-Rev	5'-GAGGACCTGGGAGTAGATGAG-3'
hIFNA1-Fwd	5'-GCCTCGCCCTTTGCTTTACT-3'
hIFNA1-Rev	5'-CTGTGGGTCTCAGGGAGATCA-3'
hIFNB1-Fwd	5'-ATGACCAACAAGTGTCTCCTCC-3'
hIFNB1-Rev	5'-GGAATCCAAGCAAGTTGTAGCTC-3'
hIFNG-Fwd	5'-TCGGTAACTGACTTGAATGTCCA-3'
hIFNG-Rev	5'-TCGCTTCCCTGTTTTAGCTGC-3'
hIL1B-Fwd	5'-ATGATGGCTTATTACAGTGGCAA-3'
hIL1B-Rev	5'-GTCGGAGATTCGTAGCTGGA-3'
hIL6-Fwd	5'-ACTCACCTCTTCAGAACGAATTG-3'
hIL6-Rev	5'-CCATCTTTGGAAGGTTCAGGTTG-3'
hIL7-Fwd	5'-TTCCTCCCCTGATCCTTGTTC-3'
hIL7-Rev	5'-CTTGCGAGCAGCACGGAATA-3'
hIL8-Fwd	5'-ACTGAGAGTGATTGAGAGTGGAC-3'
hIL8-Rev	5'-AACCCTCTGCACCCAGTTTTC-3'
hIL10-Fwd	5'-GACTTTAAGGGTTACCTGGGTTG-3'
hIL10-Rev	5'-TCACATGCGCCTTGATGTCTG-3'
hIL18-Fwd	5'-TCTTCATTGACCAAGGAAATCGG-3'
hIL18-Rev	5'-TCCGGGGTGCATTATCTCTAC-3'
hCCL2-Fwd	5'-CAGCCAGATGCAATCAATGCC-3'
hCCL2-Rev	5'-TGGAATCCTGAACCCACTTCT-3'
Strand-specific primer for SARS-CoV-2 N gene
nCov-rtF	5'-GTATCATGACGTTCGTGTTGTTTTAG-3'
